# Supplementary material for: Biomimetic high performance artificial muscle built on sacrificial coordination network and mechanical training process
Source: Nat Commun. 2021 May 18;12:2916. doi: 10.1038/s41467-021-23204-x (PMC8131361; doi:10.1038/s41467-021-23204-x)
Supplement: Supplementary file 7 — Source Data [file 41467_2021_23204_MOESM7_ESM.xlsx]

## Sheet: Figure 2
Figure 2a										Figure 2b													Figure 2c																			Figure 2d
		Wavenumber	Absorbance		Wavenumber	Absorbance		Wavenumber	Absorbance			Strain	Stress		Strain	Stress		Strain	Stress		Strain	Stress			Strain	Stress		Strain	Stress		Strain	Stress		Strain	Stress		Strain	Stress		Strain	Stress			Strain	Stress
	L40Z0@0%	3998.3	0.00526	L40Z8@0%	3998.3	0.30465	L40Z12@0%	3998.3	0.45523		L40Z0@0%	0.1271	0.1581	L40Z4@0%	0.309	0.2582	L40Z8@0%	0.2646	0.2734	L40Z12@0%	-0.0006	0.3355		L40Z12@0%	-0.0006	0.3355	L40Z12@200%	-0.001	0.3146	L40Z12@300%	-0.0011	0.2991	L40Z12@400%	-0.0005	0.2952	L40Z12@500%	-0.0009	0.3514	L40Z12@600%	0.3182	0.3121		L40Z12@600%	0.3182	0.3121
		3997.34	0.0052		3997.34	0.30463		3997.34	0.45519			0.4768	0.2168		0.8828	0.3161		0.8384	0.3417		0.3968	0.438			0.3968	0.438		-0.0024	0.366		-0.0023	0.3325		-0.002	0.3701		-0.0026	0.3681		0.8749	0.3841			0.8749	0.3841
		3996.37	0.00515		3996.37	0.30459		3996.37	0.45514			0.8267	0.2754		1.4125	0.3879		1.2795	0.4114		0.9536	0.5406			0.9536	0.5406		-0.0036	0.4649		0.0362	0.4392		0.316	0.4251		-0.0042	0.4392		1.3918	0.4212			1.3918	0.4212
		3995.41	0.0051		3995.41	0.30455		3995.41	0.45509			1.2083	0.3013		1.8536	0.4459		1.809	0.4797		1.5104	0.6136			1.5104	0.6136		0.4736	0.548		-0.0048	0.4915		0.514	0.4802		0.4731	0.4915		1.9087	0.4758			1.9087	0.4758
		3994.45	0.00505		3994.45	0.30453		3994.45	0.45505			1.558	0.351		2.4716	0.5039		2.3826	0.5481		2.0673	0.6866			2.0673	0.6866		0.9508	0.6153		0.1934	0.5459		0.9117	0.5375		1.0297	0.5626		2.3459	0.5129			2.3459	0.5129
		3993.48	0.005		3993.48	0.30451		3993.48	0.45501			1.876	0.3928		3.0012	0.5619		2.9122	0.6033		2.6242	0.7596			2.6242	0.7596		1.5474	0.6984		0.3519	0.6504		1.3887	0.6102		1.4671	0.5793		2.9822	0.5697			2.9822	0.5697
		3992.52	0.00495		3992.52	0.30447		3992.52	0.45497			2.2894	0.4514		3.4424	0.6185		3.4417	0.6585		3.1411	0.8326			3.1411	0.8326		2.0248	0.7478		0.829	0.686		1.9854	0.6476		2.1034	0.6504		3.4993	0.6046			3.4993	0.6046
		3991.55	0.00477		3991.55	0.30429		3991.55	0.45488			2.6711	0.4853		3.9719	0.6765		3.9712	0.7268		3.7378	0.9073			3.7378	0.9073		2.502	0.8151		1.1868	0.7571		2.4228	0.7027		2.6204	0.6672		4.056	0.6613			4.056	0.6613
		3990.59	0.0046		3990.59	0.30411		3990.59	0.45481			3.0208	0.5191		4.5458	0.7193		4.5892	0.7952		4.215	0.9803			4.215	0.9803		3.019	0.8824		1.7037	0.7906		2.9397	0.7401		3.0976	0.7216		4.6524	0.7159			4.6524	0.7159
		3989.62	0.00448		3989.62	0.30396		3989.62	0.45477			3.3706	0.5519		5.1195	0.7772		5.1629	0.8359		4.8116	1.0533			4.8116	1.0533		3.5758	0.9477		2.181	0.845		3.377	0.7776		3.694	0.7738		5.1694	0.753			5.1694	0.753
		3988.66	0.00441		3988.66	0.30386		3988.66	0.45476			3.7522	0.6026		5.6049	0.8214		5.6482	0.878		5.2887	1.1107			5.2887	1.1107		4.0928	0.9991		2.7378	0.914		3.8543	0.8327		4.1711	0.8094		5.6863	0.8076			5.6863	0.8076
		3987.7	0.00441		3987.7	0.30383		3987.7	0.4548			4.102	0.6444		6.1789	0.8642		6.1339	0.9319		5.8853	1.1697			5.8853	1.1697		4.5302	1.0327		3.2151	0.9495		4.3315	0.8899		4.6082	0.845		6.2032	0.8447			6.2032	0.8447
		3986.73	0.00448		3986.73	0.30385		3986.73	0.45488			4.4518	0.6782		6.7526	0.907		6.7516	1.0015		6.4024	1.2427			6.4024	1.2427		5.0472	1.1158		3.6925	1.0206		4.729	0.945		5.165	0.8972		6.7201	0.8621			6.7201	0.8621
		3985.77	0.00462		3985.77	0.3039		3985.77	0.45501			4.8014	0.703		7.2824	0.9498		7.237	1.0278		6.9592	1.2862			6.9592	1.2862		5.6438	1.1653		4.2492	1.0562		5.2459	0.9825		5.7218	0.914		7.3167	0.8992			7.3167	0.8992
		3984.8	0.0048		3984.8	0.30397		3984.8	0.45514			5.1193	0.7448		7.8561	1.0078		7.855	1.083		7.4363	1.3609			7.4363	1.3609		6.1211	1.2147		4.8061	1.0729		5.8027	0.9825		6.2387	0.9495		7.7143	0.9538			7.7143	0.9538
		3983.84	0.00501		3983.84	0.30405		3983.84	0.4553			5.4691	0.7786		8.3857	1.023		8.3845	1.1251		8.033	1.3888			8.033	1.3888		6.638	1.2484		5.363	1.1608		6.2401	1.0375		6.7158	0.9851		8.1914	1.028			8.1914	1.028
		3982.87	0.00522		3982.87	0.30411		3982.87	0.45541			5.8507	0.8035		8.9595	1.0658		8.8698	1.1658		8.6695	1.4478			8.6695	1.4478		7.2347	1.3156		5.7607	1.1608		6.7172	1.075		7.2726	1.0374		8.9075	1.0455			8.9075	1.0455
		3981.91	0.00541		3981.91	0.30416		3981.91	0.45546			6.2642	0.8452		9.4891	1.0948		9.4877	1.2066		9.1866	1.4913			9.1866	1.4913		7.7518	1.3493		6.3175	1.2486		7.2342	1.13		7.7099	1.0729		9.2653	1.0651			9.2653	1.0651
		3980.94	0.00559		3980.94	0.30421		3980.94	0.45543			6.614	0.8701		10.0629	1.1376		10.1498	1.2473		9.7832	1.5365			9.7832	1.5365		8.2688	1.4146		6.8345	1.2842		7.7113	1.13		8.2666	1.1085		9.8617	1.1393			9.8617	1.1393
		3979.98	0.00574		3979.98	0.30424		3979.98	0.45531			6.9637	0.8949		10.7252	1.1817		10.7237	1.2894		10.3798	1.5799			10.3798	1.5799		8.8257	1.4482		7.3516	1.3197		8.1885	1.1675		8.8235	1.1252		10.4184	1.1393			10.4184	1.1393
		3979.02	0.00587		3979.02	0.30427		3979.02	0.45506			7.3772	0.9208		11.2106	1.2093		11.2975	1.3301		10.8967	1.6234			10.8967	1.6234		9.4224	1.4977		7.9086	1.3553		8.7454	1.2049		9.4201	1.1796		10.8952	1.1568			10.8952	1.1568
		3978.05	0.00594		3978.05	0.30427		3978.05	0.45472			7.7269	0.9626		11.7844	1.2245		11.8713	1.3709		11.2537	1.6529			11.2537	1.6529		10.0191	1.5491		8.3858	1.3908		9.2226	1.26		9.897	1.213		11.4122	1.1939			11.4122	1.1939
		3977.09	0.00599		3977.09	0.30424		3977.09	0.45431			8.1405	0.9874		12.314	1.2825		12.4449	1.4129		11.8107	1.6529			11.8107	1.6529		10.4165	1.5808		8.9823	1.3908		9.7396	1.2776		10.4538	1.2486		12.0485	1.231			12.0485	1.231
		3976.12	0.00598		3976.12	0.30417		3976.12	0.45384			8.5221	1.0123		12.8879	1.3101		13.0187	1.4405		12.4074	1.7259			12.4074	1.7259		11.0531	1.648		9.3402	1.4598		10.2964	1.2975		10.9708	1.2486		12.6451	1.2485			12.6451	1.2485
		3975.16	0.0059		3975.16	0.30404		3975.16	0.45338			8.9037	1.0461		13.4616	1.3391		13.6367	1.4668		12.9642	1.7555			12.9642	1.7555		11.5702	1.6658		9.9766	1.4954		10.8533	1.3349		11.6072	1.3197		13.162	1.303			13.162	1.303
		3974.19	0.00574		3974.19	0.30384		3974.19	0.45296			9.3172	1.063		13.9914	1.3681		14.2103	1.4944		13.6007	1.7989			13.6007	1.7989		12.2066	1.7153		10.4142	1.5142		11.2901	1.3724		12.0843	1.3364		13.7189	1.303			13.7189	1.303
		3973.23	0.0055		3973.23	0.30355		3973.23	0.4526			9.6351	1.0799		14.6537	1.3971		14.8284	1.5365		14.1575	1.8285			14.1575	1.8285		12.7635	1.7806		11.0507	1.5665		11.7277	1.39		12.6808	1.3364		14.3554	1.3598			14.3554	1.3598
		3972.27	0.00519		3972.27	0.30322		3972.27	0.45231			9.9851	1.1127		15.2274	1.4261		15.4906	1.5641		14.7941	1.8719			14.7941	1.8719		13.3203	1.8142		11.528	1.6021		12.2446	1.4274		13.1579	1.3908		14.8324	1.3772			14.8324	1.3772
		3971.3	0.00478		3971.3	0.30282		3971.3	0.4521			10.4304	1.1296		15.8898	1.4399		16.02	1.5904		15.3907	1.9171			15.3907	1.9171		13.8773	1.8478		12.085	1.6376		12.7218	1.445		13.7943	1.4264		15.5085	1.3947			15.5085	1.3947
		3970.34	0.00433		3970.34	0.30241		3970.34	0.45198			10.7803	1.1386		16.2867	1.4841		16.5938	1.618		15.9873	1.9449			15.9873	1.9449		14.3943	1.8815		12.6817	1.6711		13.2786	1.4825		14.3908	1.4598		15.9858	1.4318			15.9858	1.4318
		3969.37	0.00385		3969.37	0.30203		3969.37	0.45195			11.1618	1.1545		16.9932	1.4979		17.3002	1.6456		16.5441	1.9606			16.5441	1.9606		14.9908	1.9309		13.1988	1.7066		13.8355	1.5376		14.9478	1.4787		16.6618	1.4514			16.6618	1.4514
		3968.41	0.0034		3968.41	0.3017		3968.41	0.45201			11.5116	1.1972		17.6554	1.5131		17.8297	1.6732		17.1805	2.0179			17.1805	2.0179		15.508	1.9487		13.7159	1.7255		14.3526	1.5376		15.584	1.4954		17.0992	1.4514			17.0992	1.4514
		3967.44	0.00302		3967.44	0.30146		3967.44	0.45215			11.957	1.2052		18.2293	1.5407		18.3594	1.7008		17.7374	2.0179			17.7374	2.0179		16.1046	1.9982		14.3524	1.761		14.9094	1.5948		16.1407	1.5142		17.7356	1.5235			17.7356	1.5235
		3966.48	0.00275		3966.48	0.30135		3966.48	0.45237			12.4342	1.239		18.8031	1.5697		18.9329	1.7415		18.3738	2.0631			18.3738	2.0631		16.6616	2.0318		14.9094	1.7945		15.5062	1.6125		16.6577	1.5665		18.2924	1.5431			18.2924	1.5431
		3965.51	0.0026		3965.51	0.30139		3965.51	0.45267			12.8159	1.2559		19.4211	1.5987		19.5511	1.756		18.9705	2.077			18.9705	2.077		17.2582	2.0655		15.4265	1.83		15.9434	1.6301		17.2543	1.6021		18.8889	1.5802			18.8889	1.5802
		3964.55	0.00259		3964.55	0.30157		3964.55	0.45304			13.2294	1.2808		20.0392	1.6138		20.1689	1.7836		19.4874	2.0927			19.4874	2.0927		17.8151	2.0971		16.0632	1.8823		16.5401	1.6499		17.851	1.5832		19.4457	1.5802			19.4457	1.5802
		3963.59	0.00271		3963.59	0.30185		3963.59	0.45347			13.6431	1.2977		20.7014	1.6276		20.7871	1.8098		20.124	2.15			20.124	2.15		18.4516	2.1486		16.6199	1.8656		16.9773	1.705		18.4875	1.6543		20.0026	1.6151			20.0026	1.6151
		3962.62	0.00295		3962.62	0.30222		3962.62	0.45392			14.0246	1.3136		21.2755	1.6428		21.4491	1.8243		20.7207	2.15			20.7207	2.15		18.8089	2.1644		17.0575	1.9179		17.5342	1.6874		19.084	1.6711		20.5593	1.6348			20.5593	1.6348
		3961.66	0.00325		3961.66	0.30261		3961.66	0.45437			14.4381	1.3394		21.9376	1.6856		22.1113	1.8374		21.3572	2.1796			21.3572	2.1796		19.4056	2.1486		17.6144	1.9534		18.091	1.7248		19.5611	1.6899		21.1957	1.6719			21.1957	1.6719
		3960.69	0.00362		3960.69	0.30296		3960.69	0.4548			14.8834	1.3474		22.5117	1.6994		22.6851	1.8795		21.914	2.1952			21.914	2.1952		19.9625	2.2316		18.2111	1.9722		18.6479	1.7424		20.1578	1.7255		21.7127	1.6719			21.7127	1.6719
		3959.73	0.00398		3959.73	0.30323		3959.73	0.45517			15.2333	1.3643		23.2623	1.7146		23.3031	1.9071		22.5106	2.2387			22.5106	2.2387		20.5193	2.2316		18.7681	2.0057		19.1649	1.76		20.6348	1.7255		22.2296	1.7264			22.2296	1.7264
		3958.76	0.00434		3958.76	0.30338		3958.76	0.45549			15.7105	1.3891		23.792	1.7436		23.9652	1.9071		23.1471	2.2526			23.1471	2.2526		21.0763	2.2653		19.325	2.0245		19.7219	1.8349		21.3508	1.761		22.7863	1.7439			22.7863	1.7439
		3957.8	0.00467		3957.8	0.30342		3957.8	0.45575			16.156	1.406		24.4985	1.7574		24.4947	1.9334		23.7835	2.2682			23.7835	2.2682		21.7128	2.3147		20.0412	2.0601		20.2787	1.8349		21.8679	1.7777		23.4227	1.7635			23.4227	1.7635
		3956.84	0.00498		3956.84	0.30335		3956.84	0.45593			16.5695	1.4309		25.0725	1.7574		25.2453	1.9479		24.4598	2.296			24.4598	2.296		22.3096	2.3484		20.5186	2.0601		20.7956	1.8548		22.4245	1.8133		23.9398	1.8006			23.9398	1.8006
		3955.87	0.00528		3955.87	0.30319		3955.87	0.45607			16.9511	1.4399		25.6903	1.7864		25.819	1.9755		25.0565	2.3256			25.0565	2.3256		22.9063	2.3642		21.0357	2.1124		21.3127	1.8724		22.8622	1.83		24.4164	1.8006			24.4164	1.8006
		3954.91	0.00555		3954.91	0.303		3954.91	0.45618			17.3965	1.4727		26.2201	1.8002		26.4813	1.9886		25.7329	2.3412			25.7329	2.3412		23.5827	2.4137		21.6722	2.1291		21.9094	1.89		23.4586	1.9011		25.1327	1.8181			25.1327	1.8181
		3953.94	0.00579		3953.94	0.30281		3953.94	0.45624			17.8419	1.4816		26.9708	1.8154		27.0992	2.0031		26.2099	2.3412			26.2099	2.3412		24.0599	2.4315		22.269	2.1647		22.5061	1.9473		24.0552	1.9179		25.6894	1.8378			25.6894	1.8378
		3952.98	0.00598		3952.98	0.30267		3952.98	0.4563			18.2873	1.4985		27.5006	1.8292		27.7613	2.0438		26.8462	2.3708			26.8462	2.3708		24.6965	2.4651		22.7861	2.1647		23.0231	1.9275		24.6519	1.9179		26.1663	1.8552			26.1663	1.8552
		3952.01	0.00611		3952.01	0.30259		3952.01	0.45635			18.7007	1.5065		28.2513	1.8444		28.3793	2.0438		27.4827	2.3847			27.4827	2.3847		25.1736	2.4651		23.3829	2.217		23.5401	1.9825		25.1288	1.9367		26.7629	1.8552			26.7629	1.8552
		3951.05	0.00619		3951.05	0.30258		3951.05	0.45637			19.178	1.5154		28.8251	1.8734		29.0857	2.0569		28.1193	2.4142			28.1193	2.4142		25.8897	2.5146		24.0194	2.217		24.0969	2.0024		25.7653	1.9534		27.3597	1.8923			27.3597	1.8923
		3950.08	0.0062		3950.08	0.30264		3950.08	0.45635			19.5916	1.5403		29.4874	1.8734		29.7037	2.0714		28.7159	2.4438			28.7159	2.4438		26.4865	2.5304		24.4968	2.2525		24.6538	2.02		26.4017	1.9722		28.0757	1.9294			28.0757	1.9294
		3949.12	0.00617		3949.12	0.30276		3949.12	0.4563			20.0051	1.5482		30.0611	1.901		30.3657	2.099		29.4319	2.4438			29.4319	2.4438		27.0434	2.5482		25.0935	2.2713		25.2507	2.02		27.038	1.989		28.4333	1.9098			28.4333	1.9098
		3948.16	0.00613		3948.16	0.30294		3948.16	0.45622			20.4505	1.5651		30.7232	1.93		30.9838	2.099		29.9887	2.4438			29.9887	2.4438		27.5605	2.5977		25.6904	2.3069		25.8872	2.0574		27.5948	2.0057		29.1094	1.984			29.1094	1.984
		3947.19	0.00608		3947.19	0.30314		3947.19	0.45609			20.9596	1.582		31.3415	1.9162		31.6902	2.1266		30.6651	2.4733			30.6651	2.4733		28.1573	2.6313		26.2074	2.3403		26.4042	2.0773		28.1913	2.0413		29.7061	1.9643			29.7061	1.9643
		3946.23	0.00607		3946.23	0.30337		3946.23	0.45594			21.3414	1.599		32.0039	1.9452		32.2639	2.1397		31.3414	2.5011			31.3414	2.5011		28.7141	2.6649		26.844	2.3403		26.9212	2.0949		28.788	2.0245		30.2628	1.984			30.2628	1.984
		3945.26	0.0061		3945.26	0.30359		3945.26	0.45579			21.7549	1.6159		32.6218	1.959		32.926	2.1529		31.938	2.5168			31.938	2.5168		29.271	2.6807		27.3611	2.3759		27.518	2.1125		29.4243	2.0601		30.8594	2.0211			30.8594	2.0211
		3944.3	0.00618		3944.3	0.3038		3944.3	0.45563			22.1683	1.6238		33.3727	1.9742		33.5883	2.1673		32.5345	2.5168			32.5345	2.5168		29.8278	2.6986		27.9976	2.3759		28.0349	2.1323		30.021	2.0768		31.4958	2.0211			31.4958	2.0211
		3943.33	0.00627		3943.33	0.30397		3943.33	0.45545			22.6456	1.6487		33.9908	1.9742		34.2065	2.1805		33.171	2.5463			33.171	2.5463		30.3847	2.7302		28.5148	2.4115		28.6314	2.1499		30.5378	2.0956		32.0923	2.0582			32.0923	2.0582
		3942.37	0.00637		3942.37	0.30409		3942.37	0.45527			23.0909	1.6407		34.653	2.0031		34.8684	2.2225		33.8076	2.5463			33.8076	2.5463		31.0212	2.7816		29.0717	2.4282		29.1088	2.1698		31.1342	2.0956		32.6491	2.0757			32.6491	2.0757
		3941.41	0.00643		3941.41	0.30414		3941.41	0.45506			23.5363	1.6656		35.271	2.017		35.5748	2.2225		34.4442	2.5741			34.4442	2.5741		31.6178	2.7638		29.6684	2.447		29.7054	2.1874		31.731	2.1124		33.2458	2.0931			33.2458	2.0931
		3940.44	0.00643		3940.44	0.30411		3940.44	0.4548			23.918	1.6745		35.9333	2.0308		36.2373	2.2357		35.0407	2.6037			35.0407	2.6037		32.2543	2.7975		30.1856	2.4637		30.302	2.1874		32.3276	2.1479		33.8424	2.1128			33.8424	2.1128
		3939.48	0.00636		3939.48	0.304		3939.48	0.4545			24.4271	1.6745		36.6398	2.0308		36.8108	2.2633		35.6773	2.5898			35.6773	2.5898		32.7316	2.7975		30.7824	2.4826		30.8192	2.2248		33.0038	2.1647		34.4788	2.1302			34.4788	2.1302
		3938.51	0.00622		3938.51	0.30384		3938.51	0.45414			24.8407	1.6904		37.2577	2.0459		37.4732	2.2633		36.4332	2.6332			36.4332	2.6332		33.4079	2.8469		31.3792	2.5349		31.376	2.2248		33.5607	2.1835		35.1153	2.1499			35.1153	2.1499
		3937.55	0.006		3937.55	0.30362		3937.55	0.45374			25.3179	1.7073		37.92	2.0598		38.0912	2.2764		36.9502	2.6193			36.9502	2.6193		33.9249	2.8806		31.9361	2.5349		31.9727	2.2623		34.197	2.2358		35.672	2.1673			35.672	2.1673
		3936.58	0.00574		3936.58	0.30339		3936.58	0.45334			25.7315	1.7163		38.5825	2.0749		38.8417	2.304		37.6265	2.6332			37.6265	2.6332		34.5614	2.8984		32.4531	2.5349		32.4499	2.2623		34.7537	2.2002		36.1888	2.187			36.1888	2.187
		3935.62	0.00547		3935.62	0.30317		3935.62	0.45298			26.2087	1.7242		39.1565	2.0887		39.4598	2.3185		38.3028	2.6767			38.3028	2.6767		35.198	2.93		33.0498	2.5871		33.0863	2.2799		35.2706	2.2358		36.8253	2.187			36.8253	2.187
		3934.65	0.00519		3934.65	0.30295		3934.65	0.45268			26.6859	1.7322		39.8187	2.1039		39.9892	2.3316		38.8995	2.6923			38.8995	2.6923		35.6751	2.9637		33.6068	2.5871		33.6433	2.3174		35.8273	2.2525		37.3821	2.2219			37.3821	2.2219
		3933.69	0.00493		3933.69	0.30277		3933.69	0.45248			27.0996	1.7491		40.5251	2.1177		40.7399	2.3316		39.536	2.7062			39.536	2.7062		36.232	2.9637		34.1637	2.606		34.1604	2.3174		36.4638	2.3069		38.0584	2.2044			38.0584	2.2044
		3932.73	0.00468		3932.73	0.30262		3932.73	0.45238			27.5448	1.7581		41.1431	2.1315		41.4462	2.3592		40.2124	2.7219			40.2124	2.7219		36.9084	3.0151		34.7207	2.6227		34.6775	2.335		37.1401	2.2881		38.6151	2.259			38.6151	2.259
		3931.76	0.00448		3931.76	0.30249		3931.76	0.45237			28.0221	1.766		41.7613	2.1315		42.0199	2.3724		40.8488	2.7358			40.8488	2.7358		37.5052	3.0646		35.3572	2.6582		35.0747	2.3724		37.6572	2.3069		39.2118	2.259			39.2118	2.259
		3930.8	0.00432		3930.8	0.30239		3930.8	0.45245			28.4038	1.775		42.4676	2.1605		42.6821	2.3868		41.4854	2.7514			41.4854	2.7514		38.1417	3.0646		35.9141	2.675		35.7512	2.3724		38.3334	2.3403		39.8481	2.2786			39.8481	2.2786
		3929.83	0.00422		3929.83	0.30234		3929.83	0.45257			28.9129	1.7909		43.0416	2.1467		43.3001	2.3868		42.0422	2.7514			42.0422	2.7514		38.6189	3.0804		36.511	2.675		36.2683	2.3724		38.9299	2.3592		40.5245	2.2786			40.5245	2.2786
		3928.87	0.00418		3928.87	0.30234		3928.87	0.45271			29.3584	1.7909		43.7922	2.1757		44.0064	2.4		42.6388	2.7653			42.6388	2.7653		39.1757	3.0982		37.028	2.7105		36.7852	2.4473		39.4071	2.3759		41.0414	2.2961			41.0414	2.2961
		3927.9	0.0042		3927.9	0.3024		3927.9	0.45287			29.8037	1.8167		44.4105	2.1757		44.7129	2.4144		43.315	2.7792			43.315	2.7792		39.852	3.1318		37.6647	2.7294		37.4615	2.4297		40.0434	2.3947		41.6778	2.3136			41.6778	2.3136
		3926.94	0.00428		3926.94	0.30252		3926.94	0.45301			30.281	1.8247		45.161	2.1895		45.2866	2.4144		43.9118	2.7949			43.9118	2.7949		40.3691	3.1318		38.2217	2.7461		37.9388	2.4473		40.64	2.3947		42.2344	2.3507			42.2344	2.3507
		3925.98	0.00441		3925.98	0.30273		3925.98	0.45314			30.5987	1.8247		45.7349	2.2047		45.9046	2.442		44.5881	2.8088			44.5881	2.8088		40.8861	3.1813		38.7388	2.7984		38.4158	2.4649		41.2366	2.4115		42.7913	2.3507			42.7913	2.3507
		3925.01	0.00457		3925.01	0.30296		3925.01	0.45325			31.0761	1.8247		46.3088	2.2047		46.6551	2.4552		45.2643	2.8244			45.2643	2.8244		41.4827	3.2307		39.3754	2.7984		39.0525	2.4848		41.7935	2.447		43.4277	2.3703			43.4277	2.3703
		3924.05	0.00475		3924.05	0.30325		3924.05	0.45333			31.6171	1.8416		46.971	2.2185		47.3175	2.4828		45.9009	2.8383			45.9009	2.8383		42.0795	3.2149		39.9721	2.7984		39.6491	2.4848		42.5094	2.447		44.1039	2.4074			44.1039	2.4074
		3923.08	0.00495		3923.08	0.30355		3923.08	0.4534			32.0625	1.8495		47.6333	2.2337		47.9355	2.4828		46.6171	2.8522			46.6171	2.8522		42.6761	3.2466		40.4496	2.8528		40.1663	2.5222		42.9467	2.4637		44.5811	2.3878			44.5811	2.3878
		3922.12	0.00515		3922.12	0.30383		3922.12	0.45344			32.5398	1.8754		48.2071	2.2337		48.5533	2.4828		47.1739	2.8522			47.1739	2.8522		43.1534	3.2802		41.0861	2.8695		40.723	2.5024		43.6629	2.4993		45.2572	2.4249			45.2572	2.4249
		3921.15	0.00536		3921.15	0.30406		3921.15	0.45348			32.9533	1.8754		48.9578	2.2613		49.1713	2.4959		47.8502	2.8679			47.8502	2.8679		43.7899	3.298		41.6031	2.8528		41.2798	2.5398		44.1799	2.4993		45.854	2.4249			45.854	2.4249
		3920.19	0.00555		3920.19	0.30424		3920.19	0.45349			33.4305	1.8913		49.4876	2.2765		49.9218	2.5104		48.4868	2.8974			48.4868	2.8974		44.2671	3.3316		42.2397	2.905		41.996	2.5575		44.8162	2.5181		46.3308	2.4249			46.3308	2.4249
		3919.22	0.0057		3919.22	0.30435		3919.22	0.45351			33.876	1.8913		50.2822	2.2765		50.4515	2.538		49.1232	2.8974			49.1232	2.8974		44.8637	3.3475		42.7966	2.9218		42.4335	2.5575		45.4127	2.5349		46.9673	2.4423			46.9673	2.4423
		3918.26	0.0058		3918.26	0.30437		3918.26	0.45352			34.2895	1.9082		50.812	2.2903		51.1579	2.5511		49.6402	2.927			49.6402	2.927		45.3809	3.3633		43.2739	2.9218		43.0699	2.5949		46.0093	2.5349		47.524	2.462			47.524	2.462
		3917.3	0.00581		3917.3	0.30433		3917.3	0.45352			34.7986	1.9082		51.3859	2.2903		51.776	2.5511		50.2368	2.9409			50.2368	2.9409		45.9773	3.3969		43.8705	2.9573		43.6268	2.6147		46.606	2.5704		48.2403	2.462			48.2403	2.462
		3916.33	0.00571		3916.33	0.30421		3916.33	0.45352			35.2121	1.9172		52.1808	2.3193		52.4381	2.5656		50.9927	2.9548			50.9927	2.9548		46.4945	3.4464		44.4674	2.9573		44.2234	2.6324		47.0832	2.606		48.797	2.4991			48.797	2.4991
		3915.37	0.00549		3915.37	0.30404		3915.37	0.45351			35.7213	1.9251		52.7547	2.3193		53.056	2.5787		51.6292	2.9548			51.6292	2.9548		47.0114	3.4464		45.0242	2.9762		44.7406	2.6522		47.8391	2.606		49.3936	2.534			49.3936	2.534
		3914.4	0.00516		3914.4	0.30384		3914.4	0.45349			36.1986	1.95		53.461	2.3193		53.6742	2.5787		52.226	2.9704			52.226	2.9704		47.5286	3.4978		45.5015	3.0096		45.2973	2.6698		48.3162	2.6227		50.0299	2.5536			50.0299	2.5536
		3913.44	0.00475		3913.44	0.30363		3913.44	0.45349			36.6759	1.95		54.1235	2.3345		54.2919	2.6063		52.8624	2.9843			52.8624	2.9843		48.125	3.4978		46.0585	3.0284		45.7347	2.6698		49.0322	2.6582		50.5866	2.5536			50.5866	2.5536
		3912.47	0.00427		3912.47	0.30344		3912.47	0.45348			37.1213	1.9589		54.7857	2.3483		54.954	2.6063		53.5786	2.9843			53.5786	2.9843		48.6421	3.5473		46.6553	3.064		46.4508	2.7249		49.5094	2.6415		51.1833	2.5536			51.1833	2.5536
		3911.51	0.00381		3911.51	0.30328		3911.51	0.45349			37.5985	1.95		55.5364	2.3483		55.6162	2.6339		54.1355	3.0139			54.1355	3.0139		49.1991	3.5809		47.252	3.0807		46.928	2.6874		50.2253	2.675		51.8596	2.5711			51.8596	2.5711
		3910.55	0.00339		3910.55	0.30316		3910.55	0.45353			37.9484	1.9589		56.1545	2.3773		56.2784	2.6339		54.7322	3.0434			54.7322	3.0434		49.7957	3.5631		47.8488	3.0807		47.5645	2.7249		50.7423	2.675		52.3766	2.5908			52.3766	2.5908
		3909.58	0.00309		3909.58	0.30306		3909.58	0.4536			38.4893	1.9838		56.7725	2.3773		56.8964	2.6339		55.2889	3.0434			55.2889	3.0434		50.2729	3.6146		48.4057	3.1163		48.0418	2.7249		51.3786	2.6938		53.0128	2.6082			53.0128	2.6082
		3908.62	0.00292		3908.62	0.303		3908.62	0.45373			38.9666	1.9669		57.479	2.3911		57.5586	2.6615		56.005	3.0434			56.005	3.0434		50.8298	3.6304		48.883	3.133		48.6383	2.7447		51.8957	2.7294		53.689	2.6082			53.689	2.6082
		3907.65	0.0029		3907.65	0.30298		3907.65	0.45388			39.412	1.9838		58.1855	2.3911		58.3092	2.6615		56.6416	3.0573			56.6416	3.0573		51.227	3.6798		49.4399	3.1686		49.1953	2.7249		52.5718	2.7294		54.1661	2.6082			54.1661	2.6082
		3906.69	0.00304		3906.69	0.30295		3906.69	0.45407			39.8893	2.0007		58.7595	2.4063		58.8831	2.6891		57.278	3.0869			57.278	3.0869		51.744	3.664		50.0366	3.1874		49.7123	2.7822		53.1286	2.7294		54.7627	2.6453			54.7627	2.6453
		3905.72	0.00329		3905.72	0.30295		3905.72	0.45428			40.3028	2.0086		59.4216	2.4353		59.5895	2.6891		57.8747	3.0573			57.8747	3.0573		52.2211	3.7135		50.5139	3.1874		50.2691	2.7822		53.7252	2.7628		55.3195	2.6453			55.3195	2.6453
		3904.76	0.00363		3904.76	0.30295		3904.76	0.45448			40.78	2.0086		59.9955	2.4353		60.2073	2.7023		58.5112	3.1164			58.5112	3.1164		52.7381	3.7313		51.1106	3.2397		50.8259	2.7998		54.2023	2.7628		55.9958	2.6824			55.9958	2.6824
		3903.79	0.00398		3903.79	0.30295		3903.79	0.45465			41.2891	2.0176		60.6135	2.4353		60.8253	2.7299		59.1477	3.1025			59.1477	3.1025		53.295	3.7807		51.6277	3.2209		51.4624	2.7998		54.8784	2.7816		56.6322	2.6824			56.6322	2.6824
		3902.83	0.00432		3902.83	0.30295		3902.83	0.45479			41.7347	2.0255		61.2758	2.4642		61.4433	2.7299		59.824	3.1303			59.824	3.1303		53.8916	3.8144		52.1448	3.2564		51.7804	2.8174		55.3556	2.8172		57.2687	2.6999			57.2687	2.6999
		3901.87	0.00458		3901.87	0.30295		3901.87	0.45487			42.18	2.0345		61.8055	2.4642		62.1054	2.7575		60.3808	3.1303			60.3808	3.1303		54.3291	3.848		52.7416	3.2752		52.4566	2.8923		56.0318	2.7984		57.7855	2.6999			57.7855	2.6999
		3900.9	0.00474		3900.9	0.30295		3900.9	0.4549			42.6572	2.0424		62.5559	2.4781		62.7233	2.7575		61.0572	3.146			61.0572	3.146		54.8859	3.8638		53.2587	3.292		53.0534	2.8747		56.6284	2.8339		58.3822	2.737			58.3822	2.737
		3899.94	0.00476		3899.94	0.30294		3899.94	0.45487			43.1664	2.0424		63.0857	2.4919		63.3414	2.7575		61.6937	3.1599			61.6937	3.1599		55.4029	3.8797		53.8951	3.3108		53.5305	2.8923		57.1852	2.8339		58.939	2.737			58.939	2.737
		3898.97	0.00467		3898.97	0.30295		3898.97	0.45481			43.6436	2.0424		63.8363	2.4919		64.0034	2.7575		62.2903	3.1755			62.2903	3.1755		55.8801	3.9311		54.2928	3.3442		54.0474	2.9099		57.7817	2.8528		59.4958	2.737			59.4958	2.737
		3898.01	0.00449		3898.01	0.30299		3898.01	0.45473			44.0891	2.0673		64.4545	2.4919		64.6212	2.7706		62.887	3.2051			62.887	3.2051		56.3971	3.9647		54.8495	3.3631		54.6441	2.9099		58.3384	2.8695		60.132	2.7566			60.132	2.7566
		3897.04	0.00426		3897.04	0.30307		3897.04	0.45465			44.5025	2.0763		65.0284	2.507		65.1951	2.7982		63.5234	3.2051			63.5234	3.2051		56.9141	3.9964		55.3269	3.3798		55.241	2.9474		58.935	2.8862		60.7288	2.7741			60.7288	2.7741
		3896.08	0.00402		3896.08	0.3032		3896.08	0.45457			45.0116	2.0673		65.7349	2.536		65.7688	2.7851		64.12	3.2051			64.12	3.2051		57.3912	4.0142		55.8836	3.3986		55.8377	2.9474		59.4122	2.9218		61.2853	2.7916			61.2853	2.7916
		3895.12	0.00383		3895.12	0.30342		3895.12	0.45451			45.489	2.0842		66.3971	2.5208		66.3867	2.8258		64.7565	3.2329			64.7565	3.2329		57.8683	4.0637		56.4405	3.4321		56.3548	2.9474		60.0486	2.9218		61.882	2.7916			61.882	2.7916
		3894.15	0.00371		3894.15	0.30366		3894.15	0.45448			45.9662	2.1011		67.015	2.5208		66.9604	2.839		65.393	3.219			65.393	3.219		58.3057	4.0973		56.8779	3.4321		56.9116	3.0046		60.7249	2.9406		62.3591	2.8287			62.3591	2.8287
		3893.19	0.0037		3893.19	0.30394		3893.19	0.45448			46.4117	2.1011		67.6774	2.5498		67.5785	2.839		65.9499	3.2485			65.9499	3.2485		58.8226	4.0973		57.3949	3.5032		57.3886	2.9848		61.1622	2.9762		63.0352	2.8483			63.0352	2.8483
		3892.22	0.00368		3892.22	0.30423		3892.22	0.45443			46.8889	2.1011		68.4281	2.5498		68.2849	2.8666		66.666	3.2624			66.666	3.2624		59.2598	4.1467		57.912	3.4676		57.9056	3.0223		61.8384	3.0096		63.592	2.8287			63.592	2.8287
		3891.26	0.00377		3891.26	0.30449		3891.26	0.45437			47.3662	2.1011		69.0019	2.5788		68.7703	2.8666		67.2626	3.2781			67.2626	3.2781		59.7371	4.1646		58.4689	3.5032		58.5421	3.0046		62.435	2.9929		64.1886	2.8483			64.1886	2.8483
		3890.29	0.00393		3890.29	0.30467		3890.29	0.45429			47.7797	2.1091		69.5316	2.5788		69.4324	2.881		67.8593	3.292			67.8593	3.292		60.2143	4.1962		58.9859	3.5032		59.0593	3.0597		62.9918	3.0096		64.8251	2.8658			64.8251	2.8658
		3889.33	0.00413		3889.33	0.30475		3889.33	0.45415			48.257	2.126		70.1498	2.594		69.962	2.8942		68.456	3.3059			68.456	3.3059		60.7312	4.2476		59.5826	3.5555		59.4964	3.0399		63.4688	3.0284		65.3818	2.9029			65.3818	2.9029
		3888.36	0.00432		3888.36	0.30469		3888.36	0.45396			48.7342	2.126		70.7677	2.6078		70.6683	2.9218		69.0924	3.3215			69.0924	3.3215		61.1288	4.2793		60.0202	3.5743		60.0932	3.0972		63.9856	3.0284		66.0183	2.9029			66.0183	2.9029
		3887.4	0.00445		3887.4	0.30452		3887.4	0.45369			49.2433	2.1429		71.3855	2.594		71.242	2.9218		69.7289	3.3059			69.7289	3.3059		61.6457	4.3307		60.5771	3.6266		60.6499	3.0773		64.5025	3.0452		66.6946	2.9203			66.6946	2.9203
		3886.44	0.00453		3886.44	0.30427		3886.44	0.45337			49.6569	2.1349		72.0923	2.6078		71.86	2.9218		70.3255	3.3215			70.3255	3.3215		62.0831	4.3644		61.0144	3.6266		61.1668	3.1148		65.2186	3.0975		67.1318	2.94			67.1318	2.94
		3885.47	0.00453		3885.47	0.30399		3885.47	0.45304			50.1342	2.1349		72.6218	2.6216		72.5664	2.9494		70.9221	3.3511			70.9221	3.3511		62.4806	4.3644		61.6109	3.6433		61.6439	3.1148		65.6559	3.0807		67.7284	2.9574			67.7284	2.9574
		3884.51	0.00446		3884.51	0.30374		3884.51	0.45274			50.6434	2.1508		73.2842	2.6368		73.1843	2.9494		71.4391	3.3511			71.4391	3.3511		62.9577	4.4475		62.0086	3.6622		62.2806	3.1346		66.2925	3.0975		68.325	2.9574			68.325	2.9574
		3883.54	0.00434		3883.54	0.30354		3883.54	0.45252			51.0887	2.1598		73.9906	2.6506		73.7579	2.9625		72.1153	3.3945			72.1153	3.3945		63.3552	4.4811		62.5255	3.7144		62.8374	3.1522		66.8492	3.1163		68.9217	2.9771			68.9217	2.9771
		3882.58	0.00418		3882.58	0.30343		3882.58	0.45239			51.598	2.1677		74.6088	2.6506		74.3317	2.977		72.7121	3.4084			72.7121	3.4084		63.8323	4.4811		62.9232	3.7144		63.2349	3.1522		67.4457	3.1686		69.3588	2.9771			69.3588	2.9771
		3881.61	0.00401		3881.61	0.30339		3881.61	0.45238			52.0753	2.1677		75.2267	2.6506		74.9496	2.977		73.3486	3.4084			73.3486	3.4084		64.2299	4.5128		63.4801	3.75		63.8316	3.1698		67.9229	3.1686		69.9954	3.012			69.9954	3.012
		3880.65	0.00387		3880.65	0.30343		3880.65	0.45248			52.4888	2.1677		75.9332	2.6948		75.6119	3.0046		73.985	3.4084			73.985	3.4084		64.6671	4.58		63.9573	3.7667		64.3485	3.1897		68.4795	3.1686		70.6317	3.0491			70.6317	3.0491
		3879.69	0.00375		3879.69	0.30351		3879.69	0.45265			52.9659	2.1846		76.5071	2.6796		76.274	3.0177		74.5816	3.4241			74.5816	3.4241		65.1841	4.6137		64.514	3.7855		64.8255	3.2271		69.116	3.2041		71.1487	3.0316			71.1487	3.0316
		3878.72	0.00368		3878.72	0.30362		3878.72	0.45286			53.4433	2.1846		77.125	2.7086		76.8479	3.0177		75.0986	3.438			75.0986	3.438		65.4621	4.6473		64.9116	3.8378		65.3426	3.2447		69.5133	3.1874		71.785	3.0491			71.785	3.0491
		3877.76	0.00366		3877.76	0.30372		3877.76	0.45309			53.8568	2.2015		77.6546	2.7086		77.5099	3.0322		75.735	3.4675			75.735	3.4675		65.9392	4.6809		65.4685	3.8378		65.8196	3.2447		70.0701	3.2209		72.3019	3.0491			72.3019	3.0491
		3876.79	0.0037		3876.79	0.30381		3876.79	0.4533			54.334	2.2015		78.3169	2.7224		78.0393	3.0453		76.3715	3.4675			76.3715	3.4675		66.2967	4.7304		65.8263	3.8567		66.3765	3.2624		70.6268	3.2564		72.8188	3.0862			72.8188	3.0862
		3875.83	0.00375		3875.83	0.30391		3875.83	0.45345			54.8113	2.2095		78.9792	2.7224		78.6574	3.0585		76.9283	3.4675			76.9283	3.4675		66.6943	4.7462		66.4628	3.9089		66.8935	3.2998		71.2631	3.2564		73.296	3.0862			73.296	3.0862
		3874.86	0.00384		3874.86	0.30399		3874.86	0.45358			55.2886	2.2184		79.5089	2.7376		79.1867	3.0585		77.525	3.4675			77.525	3.4675		67.0917	4.7976		66.8604	3.9257		67.3708	3.2998		71.7007	3.2752		73.9722	3.0862			73.9722	3.0862
		3873.9	0.00392		3873.9	0.3041		3873.9	0.45365			55.7659	2.2264		80.171	2.7514		79.7606	3.0729		78.1614	3.4971			78.1614	3.4971		67.5291	4.8471		67.3375	3.9257		67.8876	3.3196		72.2572	3.292		74.4092	3.0862			74.4092	3.0862
		3872.93	0.00401		3872.93	0.30423		3872.93	0.4537			56.1793	2.2354		80.7892	2.7666		80.3344	3.0861		78.7183	3.511			78.7183	3.511		67.8469	4.8966		67.7748	3.9612		68.4046	3.3196		72.8141	3.3108		75.0854	3.1233			75.0854	3.1233
		3871.97	0.00408		3871.97	0.30439		3871.97	0.45373			56.6565	2.2264		81.4072	2.7666		80.9081	3.1137		79.315	3.5266			79.315	3.5266		68.2043	4.9124		68.3315	3.978		68.9217	3.3373		73.3309	3.3275		75.5625	3.1233			75.5625	3.1233
		3871.01	0.00414		3871.01	0.30457		3871.01	0.45374			57.1339	2.2264		82.1137	2.7804		81.5261	3.1413		79.9913	3.5405			79.9913	3.5405		68.6416	4.9638		68.5695	4.0323		69.3988	3.3571		73.8478	3.3442		76.0795	3.1408			76.0795	3.1408
		3870.04	0.00419		3870.04	0.30476		3870.04	0.45377			57.6112	2.2433		82.5992	2.7956		82.0998	3.1281		80.5879	3.5405			80.5879	3.5405		68.9993	4.9797		69.0467	4.0679		69.9955	3.4122		74.3647	3.3631		76.716	3.1779			76.716	3.1779
		3869.08	0.00424		3869.08	0.30495		3869.08	0.45378			58.0885	2.2523		83.2173	2.8094		82.7178	3.1281		81.1845	3.5562			81.1845	3.5562		69.3966	5.0291		69.6036	4.0846		70.3929	3.4122		74.8816	3.3631		77.3125	3.1975			77.3125	3.1975
		3868.11	0.00429		3868.11	0.30513		3868.11	0.45378			58.5657	2.2523		83.8793	2.8246		83.3356	3.1557		81.7413	3.5701			81.7413	3.5701		69.7542	5.0469		70.041	4.1202		70.9894	3.4122		75.3985	3.4154		77.8294	3.1975			77.8294	3.1975
		3867.15	0.00437		3867.15	0.30528		3867.15	0.45378			59.043	2.2682		84.453	2.8094		83.9092	3.1689		82.3378	3.584			82.3378	3.584		70.1915	5.0964		70.4384	4.1557		71.4668	3.4298		75.9952	3.4321		78.4261	3.215			78.4261	3.215
		3866.18	0.00448		3866.18	0.3054		3866.18	0.45376			59.5521	2.2682		85.1596	2.8246		84.5272	3.182		82.9743	3.584			82.9743	3.584		70.5491	5.1637		70.8758	4.1725		71.904	3.4672		76.4723	3.4321		78.9828	3.2324			78.9828	3.2324
		3865.22	0.00458		3865.22	0.30546		3865.22	0.45371			59.9657	2.2682		85.7334	2.8246		85.1451	3.1965		83.5312	3.5996			83.5312	3.5996		70.9466	5.1973		71.3528	4.208		72.5007	3.4871		77.029	3.4509		79.4598	3.2521			79.4598	3.2521
		3864.26	0.00468		3864.26	0.30545		3864.26	0.45365			60.4429	2.2682		86.3072	2.8522		85.6747	3.2096		84.1676	3.6135			84.1676	3.6135		71.3043	5.2289		71.7504	4.2248		72.938	3.5047		77.4663	3.4865		79.9767	3.2521			79.9767	3.2521
		3863.29	0.00476		3863.29	0.30536		3863.29	0.45356			60.8884	2.2682		86.9251	2.8522		86.2926	3.1965		84.7244	3.6431			84.7244	3.6431		71.7416	5.2467		72.1877	4.2603		73.4151	3.5223		77.9033	3.5032		80.4934	3.2695			80.4934	3.2695
		3862.33	0.00479		3862.33	0.30518		3862.33	0.45342			61.3337	2.2851		87.5431	2.8384		86.9107	3.2096		85.321	3.6431			85.321	3.6431		72.0991	5.3298		72.6251	4.3126		74.0119	3.5223		78.4998	3.522		81.0503	3.2695			81.0503	3.2695
		3861.36	0.00477		3861.36	0.3049		3861.36	0.45327			61.8109	2.294		88.2055	2.8674		87.5286	3.2241		85.9177	3.6587			85.9177	3.6587		72.4568	5.3635		73.0227	4.3126		74.4891	3.5597		79.0169	3.5555		81.5672	3.3066			81.5672	3.3066
		3860.4	0.0047		3860.4	0.30455		3860.4	0.45307			62.2882	2.294		88.8678	2.8674		88.1021	3.2372		86.5143	3.6726			86.5143	3.6726		72.8942	5.4129		73.4201	4.367		74.9262	3.5796		79.454	3.5555		82.1639	3.3263			82.1639	3.3263
		3859.43	0.00458		3859.43	0.30414		3859.43	0.45285			62.7656	2.302		89.4417	2.8964		88.7203	3.2372		87.1508	3.6865			87.1508	3.6865		73.212	5.4288		73.8575	4.4025		75.4033	3.5796		79.9311	3.5743		82.6808	3.3066			82.6808	3.3066
		3858.47	0.00443		3858.47	0.30371		3858.47	0.4526			63.2428	2.3099		90.0595	2.9102		89.3382	3.278		87.7077	3.6865			87.7077	3.6865		73.6093	5.496		74.2948	4.436		75.8406	3.5796		80.4083	3.591		83.2773	3.3438			83.2773	3.3438
		3857.5	0.00427		3857.5	0.30329		3857.5	0.45235			63.6882	2.3099		90.6778	2.9102		89.912	3.2924		88.3042	3.7022			88.3042	3.7022		73.8873	5.5297		74.6126	4.4715		76.3974	3.6148		81.0448	3.6266		83.7942	3.3983			83.7942	3.3983
		3856.54	0.00413		3856.54	0.30294		3856.54	0.45215			64.1655	2.3189		91.3401	2.9102		90.4414	3.2924		88.6613	3.7161			88.6613	3.7161		74.2449	5.5791		75.0101	4.4715		76.8348	3.6523		81.5616	3.6266		84.2315	3.3612			84.2315	3.3612
		3855.58	0.00401		3855.58	0.3027		3855.58	0.45199			64.6109	2.3268		92.0464	2.9391		91.015	3.3056		89.2182	3.6865			89.2182	3.6865		74.6822	5.6306		75.3678	4.5238		77.312	3.6523		81.9591	3.6433		84.7882	3.3983			84.7882	3.3983
		3854.61	0.00392		3854.61	0.30259		3854.61	0.45194			65.0563	2.3358		92.576	2.9253		91.6331	3.32		89.8149	3.7317			89.8149	3.7317		75.0798	5.6464		75.8052	4.5594		77.7891	3.6897		82.5555	3.6789		85.3849	3.418			85.3849	3.418
		3853.65	0.00387		3853.65	0.30264		3853.65	0.45201			65.5973	2.3437		93.1499	2.9391		92.2068	3.32		90.4513	3.7456			90.4513	3.7456		75.4374	5.68		76.2026	4.5782		78.1865	3.6897		82.9531	3.6977		85.8621	3.4354			85.8621	3.4354
		3852.68	0.00381		3852.68	0.30275		3852.68	0.45216			66.0428	2.3358		93.768	2.9391		92.7805	3.3476		91.0081	3.7595			91.0081	3.7595		75.795	5.7295		76.6001	4.6472		78.7035	3.7272		83.4299	3.7333		86.4187	3.4354			86.4187	3.4354
		3851.72	0.00377		3851.72	0.30299		3851.72	0.45243			66.4882	2.3437		94.3861	2.9681		93.3543	3.3608		91.5649	3.7595			91.5649	3.7595		76.1526	5.7789		76.9975	4.6305		79.2205	3.7448		83.947	3.7333		87.0153	3.4551			87.0153	3.4551
		3850.75	0.00374		3850.75	0.30333		3850.75	0.45283			66.9655	2.3437		95.004	2.9681		93.928	3.3752		92.2014	3.8047			92.2014	3.8047		76.5103	5.8126		77.4747	4.6661		79.6578	3.7646		84.3045	3.7667		87.3726	3.4551			87.3726	3.4551
		3849.79	0.00373		3849.79	0.30373		3849.79	0.4533			67.4746	2.3527		95.6222	2.9819		94.4574	3.3608		92.8379	3.8047			92.8379	3.8047		76.9077	5.862		77.7925	4.7016		80.0951	3.7822		84.8612	3.7855		87.8896	3.49			87.8896	3.49
		3848.83	0.00375		3848.83	0.30415		3848.83	0.45378			67.888	2.3527		96.1959	2.9971		95.0755	3.3884		93.4345	3.8047			93.4345	3.8047		77.2655	5.8798		78.2297	4.7539		80.5723	3.8197		85.3384	3.8023		88.4463	3.5271			88.4463	3.5271
		3847.86	0.00382		3847.86	0.30455		3847.86	0.45424			68.3016	2.3686		96.8141	2.9971		95.649	3.4015		94.0312	3.8186			94.0312	3.8186		77.6628	5.9135		78.5874	4.7706		81.0495	3.8197		85.7756	3.8211		88.9633	3.5271			88.9633	3.5271
		3846.9	0.00396		3846.9	0.30491		3846.9	0.45462			68.7469	2.3686		97.432	3.0109		96.2671	3.416		94.588	3.8482			94.588	3.8482		78.0601	5.9471		78.9849	4.8062		81.5265	3.8571		86.2526	3.8378		89.3609	3.5271			89.3609	3.5271
		3845.93	0.00415		3845.93	0.30519		3845.93	0.4549			69.2242	2.3775		97.9616	3.0261		96.7525	3.4291		95.105	3.8621			95.105	3.8621		78.4576	5.9788		79.3026	4.8585		81.9638	3.8748		86.6102	3.8734		89.9972	3.5642			89.9972	3.5642
		3844.97	0.00439		3844.97	0.30538		3844.97	0.45505			69.7652	2.3855		98.5797	3.0261		97.3262	3.4436		95.7414	3.8916			95.7414	3.8916		78.8552	6.0124		79.6603	4.8585		82.401	3.8748		87.2067	3.9089		90.4742	3.5642			90.4742	3.5642
		3844	0.00463		3844	0.30545		3844	0.45505			70.2107	2.3855		99.0209	3.0399		97.8557	3.4567		96.2983	3.8916			96.2983	3.8916		79.2128	6.0619		79.9781	4.8773		82.8383	3.9122		87.644	3.9089		90.9911	3.5817			90.9911	3.5817
		3843.04	0.00484		3843.04	0.3054		3843.04	0.45491			70.6879	2.3945		99.6389	3.0689		98.4738	3.4567		96.8949	3.8916			96.8949	3.8916		79.6501	6.0955		80.2958	4.9484		83.3156	3.9122		88.0814	3.9445		91.4285	3.6013			91.4285	3.6013
		3842.07	0.00496		3842.07	0.30522		3842.07	0.45465			71.1653	2.4024		100.257	3.0827		99.0032	3.4843		97.5314	3.9073			97.5314	3.9073		80.0873	6.1469		80.6932	4.9651		83.7526	3.9673		88.5583	3.978		92.0249	3.6559			92.0249	3.6559
		3841.11	0.00497		3841.11	0.30494		3841.11	0.45428			71.6425	2.4024		100.875	3.0979		99.6212	3.4975		98.0483	3.9073			98.0483	3.9073		80.5246	6.1628		81.0908	5.0174		84.1502	3.9673		89.0355	3.9968		92.4621	3.6559			92.4621	3.6559
		3840.15	0.00486		3840.15	0.30455		3840.15	0.45382			72.1199	2.4114		101.493	3.0827		100.195	3.4975		98.6448	3.9212			98.6448	3.9212		80.9221	6.1964		81.4085	5.053		84.5873	3.9871		89.4728	4.0135		92.9792	3.6559			92.9792	3.6559
		3839.18	0.00463		3839.18	0.30412		3839.18	0.45333			72.5972	2.4193		102.111	3.0979		100.813	3.4975		99.2018	3.9368			99.2018	3.9368		81.3196	6.2458		81.7262	5.0885		85.0646	4.0047		89.8302	4.0491		93.4562	3.7104			93.4562	3.7104
		3838.22	0.00434		3838.22	0.30371		3838.22	0.45285			73.0744	2.4193		102.729	3.0979		101.298	3.4975		99.7984	3.9803			99.7984	3.9803		81.7568	6.2636		82.0839	5.1241		85.5018	4.0245		90.387	4.0491		93.8935	3.6755			93.8935	3.6755
		3837.25	0.00402		3837.25	0.30333		3837.25	0.45243			73.4878	2.4273		103.259	3.0979		101.916	3.5395		100.435	3.9942			100.435	3.9942		82.2341	6.2953		82.4415	5.1931		85.8595	4.0422		90.7445	4.1014		94.4102	3.7301			94.4102	3.7301
		3836.29	0.00375		3836.29	0.30305		3836.29	0.45213			73.9332	2.4362		103.921	3.1117		102.534	3.5395		100.992	3.9942			100.992	3.9942		82.6316	6.3289		82.7991	5.1931		86.2966	4.0796		91.2215	4.0846		94.9272	3.7475			94.9272	3.7475
		3835.32	0.00354		3835.32	0.30289		3835.32	0.45194			74.4424	2.4362		104.539	3.1407		103.064	3.5527		101.548	3.9942			101.548	3.9942		83.029	6.3784		83.0769	5.2475		86.7338	4.1171		91.7385	4.1202		95.5239	3.7475			95.5239	3.7475
		3834.36	0.00342		3834.36	0.30284		3834.36	0.4519			74.856	2.4442		105.069	3.1407		103.593	3.5527		102.105	4.0098			102.105	4.0098		83.4662	6.412		83.3948	5.2642		87.1315	4.0972		92.1758	4.1369		95.8815	3.7672			95.8815	3.7672
		3833.4	0.00341		3833.4	0.30293		3833.4	0.45198			75.3333	2.4442		105.775	3.1407		104.255	3.5947		102.702	4.0237			102.702	4.0237		83.9036	6.4298		83.7525	5.3353		87.6483	4.1545		92.5333	4.1913		96.478	3.7846			96.478	3.7846
		3832.43	0.00348		3832.43	0.30311		3832.43	0.45217			75.8743	2.4531		106.393	3.1559		104.74	3.5947		103.298	4.0376			103.298	4.0376		84.3808	6.4793		84.0702	5.3709		88.0059	4.1721		92.9705	4.1913		96.8753	3.7846			96.8753	3.7846
		3831.47	0.00363		3831.47	0.30337		3831.47	0.45243			76.3198	2.4611		106.923	3.1697		105.358	3.6079		103.855	4.0376			103.855	4.0376		84.8579	6.4951		84.3082	5.3876		88.4831	4.1898		93.4077	4.1913		97.3523	3.8217			97.3523	3.8217
		3830.5	0.00381		3830.5	0.30368		3830.5	0.45272			76.7971	2.4611		107.452	3.1849		105.888	3.6355		104.492	4.0533			104.492	4.0533		85.2953	6.5129		84.6261	5.4587		88.8008	4.2272		93.8051	4.2603		97.7498	3.8392			97.7498	3.8392
		3829.54	0.00402		3829.54	0.304		3829.54	0.45303			77.2743	2.469		108.07	3.1849		106.462	3.6355		105.088	4.0828			105.088	4.0828		85.6928	6.5624		84.904	5.4755		89.2778	4.2272		94.2823	4.2791		98.2667	3.896			98.2667	3.896
		3828.57	0.00424		3828.57	0.30434		3828.57	0.4533			77.6878	2.478		108.644	3.2125		107.035	3.6486		105.645	4.0828			105.645	4.0828		86.2098	6.596		85.2217	5.5277		89.6356	4.2646		94.6796	4.2959		98.7836	3.896			98.7836	3.896
		3827.61	0.00446		3827.61	0.30466		3827.61	0.45356			78.1332	2.4859		109.262	3.2125		107.565	3.6631		106.202	4.0967			106.202	4.0967		86.6869	6.6119		85.5795	5.5988		90.1526	4.3021		95.0372	4.3126		99.2607	3.9134			99.2607	3.9134
		3826.64	0.00469		3826.64	0.30496		3826.64	0.4538			78.6104	2.478		109.88	3.2125		108.05	3.6762		106.799	4.0967			106.799	4.0967		87.2039	6.6297		85.8973	5.5988		90.55	4.3197		95.4346	4.3482		99.6581	3.9309			99.6581	3.9309
		3825.68	0.00492		3825.68	0.30521		3825.68	0.45402			79.0557	2.4949		110.498	3.2415		108.668	3.6907		107.355	4.1124			107.355	4.1124		87.6412	6.6791		86.1354	5.6511		90.9872	4.3197		95.9116	4.4025		100.215	3.9309			100.215	3.9309
		3824.72	0.00513		3824.72	0.3054		3824.72	0.45421			79.5012	2.4949		111.028	3.2567		109.198	3.7038		107.912	4.1402			107.912	4.1402		88.0387	6.6791		86.3733	5.7055		91.3848	4.3395		96.2692	4.3837		100.572	3.9505			100.572	3.9505
		3823.75	0.00531		3823.75	0.30552		3823.75	0.45439			79.9467	2.4949		111.558	3.2567		109.727	3.7038		108.509	4.1402			108.509	4.1402		88.5556	6.6949		86.6912	5.739		91.7822	4.3946		96.7065	4.4025		101.089	3.968			101.089	3.968
		3822.79	0.00544		3822.79	0.30556		3822.79	0.45455			80.4558	2.5028		112.22	3.2705		110.345	3.7183		109.145	4.1558			109.145	4.1558		89.0328	6.7464		86.9691	5.7745		92.1398	4.3946		97.104	4.436		101.566	4.0051			101.566	4.0051
		3821.82	0.00547		3821.82	0.3055		3821.82	0.45469			80.9331	2.5028		112.838	3.2567		110.874	3.7314		109.742	4.1993			109.742	4.1993		89.5099	6.7622		87.247	5.8101		92.5372	4.4321		97.5012	4.4715		102.004	4.0422			102.004	4.0422
		3820.86	0.0054		3820.86	0.30536		3820.86	0.45481			81.3785	2.5197		113.323	3.2995		111.448	3.7446		110.179	4.1697			110.179	4.1697		89.9472	6.78		87.5649	5.8812		92.9347	4.4497		97.8189	4.5071		102.52	4.0596			102.52	4.0596
		3819.89	0.00522		3819.89	0.30513		3819.89	0.45492			81.8876	2.5118		113.897	3.2995		111.933	3.7446		110.736	4.1993			110.736	4.1993		90.4641	6.8117		87.8029	5.9167		93.2923	4.4871		98.296	4.5238		102.958	4.0422			102.958	4.0422
		3818.93	0.00491		3818.93	0.30483		3818.93	0.45502			82.2373	2.5197		114.515	3.2995		112.596	3.759		111.333	4.2288			111.333	4.2288		90.9812	6.8295		88.0808	5.9335		93.6897	4.507		98.6137	4.5427		103.236	4.0793			103.236	4.0793
		3817.97	0.00446		3817.97	0.30449		3817.97	0.45509			82.7145	2.5118		115.133	3.2995		113.125	3.7722		111.889	4.2427			111.889	4.2427		91.4584	6.8789		88.3189	5.9858		94.1271	4.5246		99.051	4.5782		103.712	4.1164			103.712	4.1164
		3817	0.00393		3817	0.30412		3817	0.45516			83.1918	2.5197		115.663	3.3285		113.655	3.7866		112.446	4.2584			112.446	4.2584		92.0153	6.8948		88.5969	6.0401		94.5244	4.5797		99.4085	4.5949		104.19	4.1164			104.19	4.1164
		3816.04	0.00333		3816.04	0.30375		3816.04	0.45519			83.6691	2.5366		116.281	3.3285		114.228	3.7998		113.003	4.2584			113.003	4.2584		92.4924	6.8948		88.8748	6.0736		94.8423	4.5797		99.8059	4.6305		104.587	4.171			104.587	4.171
		3815.07	0.00272		3815.07	0.30341		3815.07	0.45517			84.1464	2.5277		116.81	3.3285		114.802	3.8142		113.6	4.2584			113.6	4.2584		92.9696	6.9462		89.1129	6.1092		95.1998	4.6171		100.163	4.6472		104.904	4.1339			104.904	4.1339
		3814.11	0.00217		3814.11	0.3031		3814.11	0.4551			84.5918	2.5366		117.428	3.3423		115.331	3.8142		114.117	4.2723			114.117	4.2723		93.5264	6.962		89.3908	6.1803		95.5973	4.6369		100.521	4.6828		105.461	4.1513			105.461	4.1513
		3813.14	0.00172		3813.14	0.30284		3813.14	0.45498			85.069	2.5446		118.09	3.3574		115.861	3.8274		114.713	4.3018			114.713	4.3018		94.0834	6.9798		89.6289	6.2158		95.9548	4.6722		100.958	4.7372		105.859	4.2255			105.859	4.2255
		3812.18	0.00144		3812.18	0.30268		3812.18	0.45481			85.4826	2.5446		118.62	3.3713		116.435	3.8405		115.27	4.3157			115.27	4.3157		94.5208	7.0115		89.9068	6.2514		96.3123	4.692		101.276	4.7539		106.256	4.2255			106.256	4.2255
		3811.21	0.00137		3811.21	0.30259		3811.21	0.45461			85.928	2.5615		119.238	3.3864		117.008	3.8681		115.867	4.3157			115.867	4.3157		95.1174	7.0451		90.105	6.3037		96.7099	4.692		101.633	4.7895		106.693	4.2626			106.693	4.2626
		3810.25	0.0015		3810.25	0.30258		3810.25	0.45437			86.4372	2.5615		119.768	3.3713		117.538	3.8826		116.423	4.3314			116.423	4.3314		95.5945	7.0451		90.343	6.3392		97.0674	4.7471		102.031	4.8062		107.13	4.2801			107.13	4.2801
		3809.29	0.00184		3809.29	0.30264		3809.29	0.45411			86.8507	2.5705		120.43	3.4002		118.112	3.9102		117.02	4.3453			117.02	4.3453		96.1116	7.0966		90.5811	6.3748		97.3453	4.7647		102.349	4.825		107.528	4.2801			107.528	4.2801
		3808.32	0.00233		3808.32	0.30276		3808.32	0.45385			87.3597	2.5705		121.004	3.4002		118.641	3.8957		117.577	4.3609			117.577	4.3609		96.7083	7.1124		90.8192	6.4271		97.7028	4.7845		102.746	4.8585		107.885	4.2997			107.885	4.2997
		3807.36	0.00289		3807.36	0.30289		3807.36	0.45358			87.8052	2.5705		121.622	3.4292		119.259	3.8957		118.134	4.3748			118.134	4.3748		97.2253	7.1282		91.0971	6.4794		98.0206	4.822		103.064	4.8773		108.323	4.3368			108.323	4.3368
		3806.39	0.00346		3806.39	0.30302		3806.39	0.45329			88.2826	2.5705		122.107	3.4154		119.744	3.9233		118.73	4.3748			118.73	4.3748		97.7025	7.146		91.3351	6.5316		98.4978	4.8594		103.421	4.9128		108.76	4.3914			108.76	4.3914
		3805.43	0.00394		3805.43	0.30312		3805.43	0.45301			88.7599	2.5864		122.681	3.4292		120.274	3.9509		119.287	4.3905			119.287	4.3905		98.2991	7.1618		91.5732	6.5672		98.7756	4.8947		103.779	4.9484		109.037	4.3914			109.037	4.3914
		3804.46	0.00428		3804.46	0.30317		3804.46	0.45275			89.078	2.5953		123.299	3.443		120.759	3.964		119.844	4.4044			119.844	4.4044		98.856	7.2113		91.8113	6.6027		99.1333	4.9321		104.097	4.9819		109.515	4.3739			109.515	4.3739
		3803.5	0.00444		3803.5	0.30316		3803.5	0.45254			89.5234	2.6122		123.829	3.443		121.333	3.964		120.321	4.4183			120.321	4.4183		99.3332	7.1955		92.0892	6.655		99.5307	4.9695		104.494	5.0007		109.992	4.4285			109.992	4.4285
		3802.54	0.00441		3802.54	0.30308		3802.54	0.45239			90.096	2.6033		124.491	3.4582		121.862	3.9917		120.878	4.4183			120.878	4.4183		99.89	7.2449		92.2875	6.7094		99.8485	4.9894		104.772	5.0174		110.389	4.4656			110.389	4.4656
		3801.57	0.00423		3801.57	0.30298		3801.57	0.45234			90.5415	2.6033		125.02	3.472		122.436	3.9785		121.475	4.4478			121.475	4.4478		100.487	7.2449		92.5255	6.7617		100.126	5.007		105.169	5.053		110.787	4.4656			110.787	4.4656
		3800.61	0.00392		3800.61	0.30284		3800.61	0.45241			91.0825	2.6122		125.55	3.472		122.966	4.0061		122.031	4.4478			122.031	4.4478		101.044	7.2627		92.8034	6.7973		100.524	5.0246		105.447	5.1053		111.184	4.5005			111.184	4.5005
		3799.64	0.00357		3799.64	0.30271		3799.64	0.4526			91.4961	2.6122		126.124	3.4872		123.495	4.0061		122.628	4.4635			122.628	4.4635		101.561	7.2786		93.0018	6.8495		100.802	5.0444		105.805	5.1408		111.581	4.5202			111.581	4.5202
		3798.68	0.00322		3798.68	0.30263		3798.68	0.45292			91.9095	2.6202		126.786	3.4872		124.025	4.0337		123.185	4.493			123.185	4.493		102.118	7.328		93.1998	6.8851		101.199	5.0621		106.083	5.1408		111.979	4.5376			111.979	4.5376
		3797.71	0.00292		3797.71	0.30259		3797.71	0.45334			92.3867	2.6202		127.316	3.5162		124.598	4.0469		123.662	4.5069			123.662	4.5069		102.674	7.3122		93.4778	6.9374		101.437	5.1171		106.4	5.1764		112.296	4.5747			112.296	4.5747
		3796.75	0.00267		3796.75	0.30264		3796.75	0.45384			92.8322	2.6281		127.845	3.53		125.172	4.0469		124.298	4.5069			124.298	4.5069		103.231	7.328		93.676	6.9729		101.874	5.1546		106.718	5.2119		112.694	4.5747			112.694	4.5747
		3795.78	0.0025		3795.78	0.30275		3795.78	0.45436			93.2776	2.6371		128.463	3.5162		125.657	4.0469		124.855	4.5365			124.855	4.5365		103.788	7.3617		93.954	7.0252		102.033	5.1744		106.996	5.2475		113.091	4.6293			113.091	4.6293
		3794.82	0.00241		3794.82	0.30292		3794.82	0.4549			93.8185	2.6281		128.949	3.5452		126.187	4.0745		125.412	4.5208			125.412	4.5208		104.305	7.3617		94.1921	7.0775		102.39	5.2119		107.353	5.283		113.489	4.6489			113.489	4.6489
		3793.86	0.00237		3793.86	0.30312		3793.86	0.45542			94.2321	2.645		129.567	3.559		126.716	4.0876		125.969	4.5365			125.969	4.5365		104.862	7.3953		94.4302	7.1131		102.748	5.2669		107.751	5.2998		113.886	4.6489			113.886	4.6489
		3792.89	0.00241		3792.89	0.30333		3792.89	0.45591			94.7094	2.645		130.096	3.5728		127.246	4.0876		126.565	4.5504			126.565	4.5504		105.419	7.4289		94.6283	7.1674		103.066	5.2669		107.949	5.3353		114.243	4.6861			114.243	4.6861
		3791.93	0.00249		3791.93	0.30354		3791.93	0.4564			95.1228	2.654		130.714	3.588		127.82	4.1021		127.162	4.5938			127.162	4.5938		106.016	7.4626		94.9063	7.2009		103.344	5.2846		108.306	5.3709		114.561	4.721			114.561	4.721
		3790.96	0.00259		3790.96	0.30373		3790.96	0.45688			95.6001	2.654		131.288	3.5728		128.349	4.1297		127.759	4.5938			127.759	4.5938		106.533	7.4448		95.1443	7.272		103.661	5.3418		108.584	5.4064		114.958	4.7581			114.958	4.7581
		3790	0.00274		3790	0.30388		3790	0.45732			96.0137	2.654		131.862	3.6018		128.923	4.1428		128.236	4.5938			128.236	4.5938		107.129	7.4626		95.3824	7.3076		103.939	5.3771		108.902	5.4232		115.356	4.7581			115.356	4.7581
		3789.03	0.00292		3789.03	0.304		3789.03	0.45774			96.5228	2.6709		132.392	3.588		129.452	4.1428		128.792	4.5938			128.792	4.5938		107.646	7.4784		95.5807	7.3431		104.257	5.3771		109.22	5.4755		115.673	4.7952			115.673	4.7952
		3788.07	0.00311		3788.07	0.30409		3788.07	0.4581			96.9682	2.6619		133.01	3.6018		130.026	4.1573		129.389	4.6095			129.389	4.6095		108.243	7.512		95.8585	7.3954		104.575	5.4145		109.538	5.511		116.031	4.7952			116.031	4.7952
		3787.11	0.00331		3787.11	0.30414		3787.11	0.45838			97.4455	2.6709		133.583	3.617		130.555	4.1704		129.906	4.639			129.906	4.639		108.84	7.5457		96.0965	7.431		104.853	5.452		109.815	5.5466		116.388	4.8497			116.388	4.8497
		3786.14	0.0035		3786.14	0.30416		3786.14	0.45853			97.8591	2.6788		134.113	3.617		131.041	4.1835		130.463	4.6529			130.463	4.6529		109.397	7.5279		96.3346	7.4665		105.17	5.4894		110.053	5.5633		116.786	4.8694			116.786	4.8694
		3785.18	0.00364		3785.18	0.30415		3785.18	0.45856			98.3044	2.6709		134.731	3.646		131.659	4.198		131.059	4.6686			131.059	4.6686		109.914	7.5793		96.6125	7.5355		105.488	5.5445		110.371	5.5988		117.143	4.8869			117.143	4.8869
		3784.21	0.0037		3784.21	0.3041		3784.21	0.45843			98.8136	2.6788		135.305	3.646		132.232	4.2111		131.537	4.6529			131.537	4.6529		110.51	7.5951		96.8108	7.5899		105.726	5.5643		110.649	5.6177		117.461	4.9065			117.461	4.9065
		3783.25	0.00366		3783.25	0.30402		3783.25	0.45818			99.259	2.6868		135.834	3.6308		132.674	4.2111		132.133	4.6964			132.133	4.6964		111.107	7.5793		97.0886	7.6234		105.964	5.5819		110.927	5.6867		117.858	4.9785			117.858	4.9785
		3782.28	0.00354		3782.28	0.3039		3782.28	0.45781			99.7044	2.6957		136.408	3.6736		133.247	4.2387		132.69	4.6964			132.69	4.6964		111.624	7.6288		97.3268	7.6778		106.362	5.637		111.205	5.7055		118.176	4.9785			118.176	4.9785
		3781.32	0.00332		3781.32	0.30377		3781.32	0.45737			100.182	2.7037		136.982	3.6736		133.733	4.2387		133.207	4.6964			133.207	4.6964		112.181	7.6446		97.5648	7.7133		106.56	5.6568		111.483	5.7578		118.494	5.0156			118.494	5.0156
		3780.35	0.00304		3780.35	0.30362		3780.35	0.45689			100.627	2.6957		137.644	3.6736		134.218	4.2663		133.804	4.7259			133.804	4.7259		112.778	7.6624		97.8029	7.73		106.878	5.6744		111.76	5.7745		118.851	5.0353			118.851	5.0353
		3779.39	0.00272		3779.39	0.30347		3779.39	0.4564			101.073	2.7037		138.174	3.6888		134.836	4.2808		134.32	4.712			134.32	4.712		113.374	7.6782		98.0408	7.8179		107.156	5.7493		111.999	5.7934		119.169	5.0353			119.169	5.0353
		3778.43	0.00242		3778.43	0.3033		3778.43	0.45589			101.55	2.7127		138.748	3.7026		135.365	4.2939		134.877	4.7416			134.877	4.7416		113.971	7.696		98.3188	7.8367		107.394	5.7493		112.316	5.8456		119.487	5.0898			119.487	5.0898
		3777.46	0.00211		3777.46	0.30312		3777.46	0.45538			101.995	2.7127		139.278	3.7178		135.851	4.3071		135.434	4.7555			135.434	4.7555		114.528	7.7118		98.5569	7.8702		107.711	5.767		112.554	5.8812		119.764	5.0898			119.764	5.0898
		3776.5	0.00184		3776.5	0.30292		3776.5	0.45486			102.409	2.7127		139.895	3.7316		136.38	4.3215		136.031	4.7555			136.031	4.7555		115.125	7.7118		98.7551	7.9246		107.949	5.8419		112.872	5.9167		120.202	5.1269			120.202	5.1269
		3775.53	0.00159		3775.53	0.30269		3775.53	0.45433			102.854	2.7127		140.47	3.7468		136.954	4.3215		136.587	4.785			136.587	4.785		115.721	7.7613		99.033	7.958		108.227	5.8793		113.11	5.9523		120.48	5.164			120.48	5.164
		3774.57	0.00137		3774.57	0.30244		3774.57	0.4538			103.331	2.7286		140.999	3.7468		137.483	4.3347		137.184	4.8146			137.184	4.8146		116.198	7.7613		99.3108	8.0124		108.505	5.8969		113.428	5.9858		120.837	5.199			120.837	5.199
		3773.6	0.00116		3773.6	0.30216		3773.6	0.45327			103.84	2.7455		141.529	3.7606		138.013	4.3623		137.661	4.7989			137.661	4.7989		116.795	7.7791		99.5888	8.0647		108.703	5.9168		113.666	6.0213		121.155	5.2186			121.155	5.2186
		3772.64	0.000994564		3772.64	0.30191		3772.64	0.45276			104.254	2.7455		142.147	3.7606		138.587	4.3623		138.258	4.8146			138.258	4.8146		117.432	7.7791		99.8269	8.1002		109.061	5.9895		113.904	6.0569		121.433	5.2361			121.433	5.2361
		3771.68	0.00084764		3771.68	0.3017		3771.68	0.45232			104.731	2.7375		142.632	3.7757		139.116	4.3899		138.815	4.8285			138.815	4.8285		117.949	7.8127		100.105	8.1358		109.259	6.0093		114.142	6.0736		121.83	5.3103			121.83	5.3103
		3770.71	0.000779828		3770.71	0.30157		3770.71	0.45199			105.177	2.7455		143.206	3.7896		139.601	4.3768		139.292	4.8285			139.292	4.8285		118.546	7.8444		100.383	8.1881		109.537	6.0445		114.38	6.128		122.187	5.3103			122.187	5.3103
		3769.75	0.000813734		3769.75	0.30153		3769.75	0.45179			105.59	2.7455		143.78	3.8034		140.131	4.403		139.888	4.8719			139.888	4.8719		119.182	7.8444		100.621	8.2404		109.815	6.0445		114.698	6.1635		122.425	5.3103			122.425	5.3103
		3768.78	0.000960658		3768.78	0.3016		3768.78	0.45176			106.099	2.7455		144.442	3.8034		140.705	4.403		140.405	4.8719			140.405	4.8719		119.779	7.8444		100.899	8.2592		110.093	6.082		114.936	6.2158		122.743	5.3648			122.743	5.3648
		3767.82	0.00124		3767.82	0.30178		3767.82	0.4519			106.513	2.7544		144.927	3.8034		141.234	4.4306		140.962	4.8876			140.962	4.8876		120.296	7.878		101.177	8.3115		110.291	6.1392		115.174	6.2681		123.061	5.4019			123.061	5.4019
		3766.85	0.00165		3766.85	0.30203		3766.85	0.45219			106.926	2.7624		145.545	3.8185		141.72	4.4451		141.519	4.8719			141.519	4.8719		120.892	7.8958		101.454	8.347		110.569	6.1943		115.412	6.2681		123.299	5.4194			123.299	5.4194
		3765.89	0.00214		3765.89	0.30232		3765.89	0.45257			107.308	2.7713		146.075	3.8324		142.337	4.4451		142.036	4.9015			142.036	4.9015		121.569	7.9117		101.772	8.3826		110.767	6.1943		115.65	6.3392		123.576	5.4391			123.576	5.4391
		3764.92	0.00267		3764.92	0.30259		3764.92	0.45303			107.785	2.7872		146.649	3.8185		142.911	4.4582		142.632	4.931			142.632	4.931		122.126	7.9295		102.05	8.4516		111.045	6.2494		115.888	6.356		123.934	5.4936			123.934	5.4936
		3763.96	0.00315		3763.96	0.30282		3763.96	0.45347			108.167	2.7872		147.222	3.8475		143.397	4.4582		143.149	4.931			143.149	4.931		122.683	7.9117		102.328	8.4872		111.283	6.2494		116.166	6.3915		124.212	5.5133			124.212	5.5133
		3763	0.00354		3763	0.30298		3763	0.45385			108.644	2.7793		147.752	3.8613		143.926	4.4582		143.706	4.931			143.706	4.931		123.199	7.9453		102.606	8.5394		111.521	6.2868		116.364	6.4271		124.609	5.5307			124.609	5.5307
		3762.03	0.00376		3762.03	0.30305		3762.03	0.45411			109.09	2.7872		148.37	3.8765		144.456	4.5003		144.303	4.9606			144.303	4.9606		123.836	7.9453		102.884	8.5583		111.759	6.3617		116.642	6.4794		124.847	5.5853			124.847	5.5853
		3761.07	0.0038		3761.07	0.30304		3761.07	0.45425			109.599	2.7962		148.9	3.8765		144.897	4.5134		144.82	4.9606			144.82	4.9606		124.433	7.9611		103.201	8.6106		111.957	6.397		116.8	6.5149		125.165	5.6049			125.165	5.6049
		3760.1	0.00364		3760.1	0.30296		3760.1	0.45426			110.076	2.7962		149.474	3.8765		145.426	4.5134		145.337	4.9745			145.337	4.9745		124.99	7.9789		103.479	8.6273		112.235	6.4344		117.038	6.5672		125.443	5.642			125.443	5.642
		3759.14	0.00331		3759.14	0.30288		3759.14	0.45415			110.49	2.8041		150.047	3.8903		145.911	4.5266		145.933	4.9901			145.933	4.9901		125.626	8.0126		103.797	8.6817		112.433	6.4542		117.237	6.5672		125.681	5.642			125.681	5.642
		3758.17	0.00289		3758.17	0.3028		3758.17	0.45398			110.967	2.8041		150.621	3.8903		146.485	4.541		146.49	5.004			146.49	5.004		126.143	8.0284		104.035	8.734		112.631	6.4917		117.514	6.6216		125.959	5.6966			125.959	5.6966
		3757.21	0.00244		3757.21	0.30276		3757.21	0.45378			111.412	2.8131		151.195	3.9193		147.015	4.5542		147.047	5.0197			147.047	5.0197		126.7	8.0779		104.393	8.7695		112.869	6.5093		117.752	6.655		126.276	5.7141			126.276	5.7141
		3756.25	0.00205		3756.25	0.30281		3756.25	0.45359			111.826	2.8131		151.725	3.9193		147.544	4.5686		147.564	5.0197			147.564	5.0197		127.297	8.062		104.71	8.7862		113.068	6.5644		117.871	6.6906		126.554	5.7512			126.554	5.7512
		3755.28	0.00176		3755.28	0.30294		3755.28	0.45347			112.367	2.821		152.387	3.9483		148.029	4.5686		148.12	5.0475			148.12	5.0475		127.893	8.0957		104.988	8.8573		113.346	6.6217		118.109	6.7429		126.792	5.7883			126.792	5.7883
		3754.32	0.00164		3754.32	0.30316		3754.32	0.45344			112.812	2.821		152.828	3.9193		148.559	4.5962		148.637	5.0631			148.637	5.0631		128.49	8.1115		105.346	8.8741		113.544	6.6569		118.347	6.7617		127.11	5.8057			127.11	5.8057
		3753.35	0.00167		3753.35	0.30342		3753.35	0.45348			113.257	2.821		153.446	3.9483		149.133	4.6094		149.194	5.0475			149.194	5.0475		129.087	8.0957		105.704	8.9285		113.782	6.6944		118.585	6.814		127.308	5.8428			127.308	5.8428
		3752.39	0.00183		3752.39	0.30371		3752.39	0.4536			113.735	2.83		153.931	3.9621		149.618	4.6094		149.791	5.077			149.791	5.077		129.684	8.1293		105.981	8.9619		113.94	6.7142		118.823	6.8328		127.626	5.8799			127.626	5.8799
		3751.42	0.00207		3751.42	0.30398		3751.42	0.4538			114.18	2.8379		154.505	3.9621		150.148	4.6501		150.348	5.1066			150.348	5.1066		130.32	8.1451		106.379	9.0163		114.258	6.7869		119.021	6.9018		127.824	5.917			127.824	5.917
		3750.46	0.00231		3750.46	0.30418		3750.46	0.454			114.626	2.8379		155.079	3.9621		150.589	4.6501		150.825	5.1066			150.825	5.1066		130.837	8.1609		106.657	9.0498		114.456	6.8067		119.22	6.9541		128.221	5.9541			128.221	5.9541
		3749.49	0.00251		3749.49	0.30432		3749.49	0.45424			115.103	2.8459		155.653	3.9911		151.118	4.6777		151.381	5.1066			151.381	5.1066		131.434	8.1609		107.014	9.0686		114.654	6.8441		119.418	6.9729		128.459	5.9716			128.459	5.9716
		3748.53	0.00263		3748.53	0.30437		3748.53	0.45447			115.548	2.8548		156.226	3.9911		151.692	4.6646		151.938	5.1222			151.938	5.1222		132.07	8.1788		107.372	9.1041		114.853	6.8794		119.576	7.0085		128.737	5.9716			128.737	5.9716
		3747.57	0.00267		3747.57	0.30436		3747.57	0.4547			115.994	2.8548		156.712	3.9911		152.133	4.6777		152.495	5.1361			152.495	5.1361		132.707	8.1788		107.69	9.1732		115.051	6.9168		119.774	7.0608		128.975	6.0087			128.975	6.0087
		3746.6	0.00264		3746.6	0.3043		3746.6	0.45494			116.471	2.8548		157.33	4.0201		152.751	4.6922		153.052	5.15			153.052	5.15		133.264	8.1946		108.047	9.1732		115.329	6.9543		119.973	7.0963		129.253	6.0633			129.253	6.0633
		3745.64	0.0026		3745.64	0.30422		3745.64	0.45517			116.948	2.8548		157.859	4.0339		153.28	4.7198		153.569	5.15			153.569	5.15		133.9	8.2124		108.365	9.2087		115.487	6.9917		120.171	7.1319		129.491	6.1178			129.491	6.1178
		3744.67	0.00257		3744.67	0.30415		3744.67	0.45539			117.362	2.8548		158.389	4.0339		153.81	4.7198		154.165	5.1796			154.165	5.1796		134.417	8.2282		108.763	9.2966		115.685	7.0292		120.449	7.1674		129.769	6.1178			129.769	6.1178
		3743.71	0.00259		3743.71	0.30408		3743.71	0.45556			117.839	2.8628		159.007	4.0491		154.295	4.7198		154.722	5.1952			154.722	5.1952		135.054	8.2618		109.12	9.2966		115.883	7.0843		120.607	7.2009		129.967	6.1549			129.967	6.1549
		3742.74	0.00269		3742.74	0.30402		3742.74	0.45565			118.252	2.8628		159.537	4.0491		154.869	4.7461		155.279	5.1952			155.279	5.1952		135.651	8.2777		109.478	9.3509		116.122	7.0843		120.805	7.272		130.245	6.1921			130.245	6.1921
		3741.78	0.00287		3741.78	0.30396		3741.78	0.45563			118.73	2.8797		160.022	4.0629		155.354	4.7461		155.796	5.2091			155.796	5.2091		136.247	8.2955		109.835	9.4032		116.32	7.1217		121.003	7.3076		130.443	6.2117			130.443	6.2117
		3740.82	0.00312		3740.82	0.30387		3740.82	0.45545			119.175	2.8797		160.64	4.0781		155.884	4.7737		156.313	5.2248			156.313	5.2248		136.844	8.3113		110.193	9.4032		116.558	7.1966		121.202	7.3431		130.681	6.2663			130.681	6.2663
		3739.85	0.0034		3739.85	0.30377		3739.85	0.4551			119.621	2.8877		161.17	4.0781		156.369	4.8013		156.87	5.2387			156.87	5.2387		137.441	8.3291		110.551	9.42		116.716	7.2318		121.4	7.3787		130.958	6.2837			130.958	6.2837
		3738.89	0.00368		3738.89	0.30363		3738.89	0.45461			120.066	2.8877		161.744	4.0919		156.899	4.7881		157.426	5.2387			157.426	5.2387		138.037	8.3291		110.908	9.4555		116.954	7.2693		121.598	7.431		131.236	6.3208			131.236	6.3208
		3737.92	0.00392		3737.92	0.30347		3737.92	0.45402			120.543	2.9046		162.273	4.0919		157.384	4.8013		157.943	5.2682			157.943	5.2682		138.634	8.3608		111.266	9.5078		117.113	7.3067		121.796	7.4833		131.474	6.3579			131.474	6.3579
		3736.96	0.00407		3736.96	0.30326		3736.96	0.4534			121.02	2.8966		162.935	4.1071		157.958	4.8157		158.5	5.2526			158.5	5.2526		139.271	8.3608		111.663	9.5266		117.311	7.3244		121.995	7.5355		131.712	6.395			131.712	6.395
		3735.99	0.00408		3735.99	0.30305		3735.99	0.45281			121.434	2.8966		163.509	4.1361		158.531	4.8289		158.937	5.2682			158.937	5.2682		139.867	8.3944		112.061	9.5977		117.509	7.3618		122.193	7.5711		131.91	6.4321			131.91	6.4321
		3735.03	0.00393		3735.03	0.30283		3735.03	0.45232			121.943	2.9046		164.039	4.1209		158.972	4.8433		159.494	5.2821			159.494	5.2821		140.464	8.4122		112.418	9.6145		117.747	7.4191		122.391	7.6067		132.188	6.4496			132.188	6.4496
		3734.06	0.00363		3734.06	0.30264		3734.06	0.45201			122.357	2.9046		164.613	4.1361		159.546	4.8433		160.051	5.2978			160.051	5.2978		141.021	8.4122		112.776	9.6312		117.985	7.4741		122.589	7.6234		132.426	6.4867			132.426	6.4867
		3733.1	0.00319		3733.1	0.30237		3733.1	0.45168			122.802	2.9046		165.142	4.1361		160.031	4.8433		160.607	5.3256			160.607	5.3256		141.657	8.428		113.213	9.6856		118.183	7.4918		122.787	7.6945		132.664	6.5413			132.664	6.5413
		3732.14	0.00264		3732.14	0.30214		3732.14	0.45154			123.248	2.9135		165.76	4.1499		160.605	4.8696		161.204	5.3256			161.204	5.3256		142.254	8.428		113.611	9.719		118.342	7.5292		122.946	7.7468		132.902	6.5609			132.902	6.5609
		3731.17	0.00206		3731.17	0.30198		3731.17	0.45155			123.725	2.9215		166.29	4.1637		161.09	4.8972		161.681	5.3412			161.681	5.3412		142.891	8.428		113.968	9.7546		118.62	7.6041		123.144	7.7823		133.1	6.5958			133.1	6.5958
		3730.21	0.00147		3730.21	0.30191		3730.21	0.45169			124.17	2.9304		166.82	4.1637		161.576	4.8841		162.278	5.3412			162.278	5.3412		143.487	8.4617		114.445	9.7901		118.778	7.6416		123.302	7.8179		133.338	6.6155			133.338	6.6155
		3729.24	0.000938054		3729.24	0.30194		3729.24	0.45191			124.647	2.9215		167.393	4.1789		162.105	4.9117		162.755	5.3551			162.755	5.3551		144.044	8.4775		114.883	9.809		118.976	7.6217		123.54	7.8702		133.576	6.67			133.576	6.67
		3728.28	0.000508584		3728.28	0.30204		3728.28	0.45216			125.093	2.9215		168.011	4.1927		162.679	4.9248		163.311	5.3847			163.311	5.3847		144.601	8.4775		115.28	9.8424		119.174	7.6768		123.699	7.9246		133.774	6.7071			133.774	6.7071
		3727.31	0.000203434		3727.31	0.30221		3727.31	0.45242			125.538	2.9304		168.497	4.1927		163.208	4.9393		163.828	5.3708			163.828	5.3708		145.238	8.4953		115.678	9.8612		119.373	7.7517		123.937	7.9413		134.012	6.7246			134.012	6.7246
		3726.35	3.39056e-05		3726.35	0.30244		3726.35	0.45267			126.016	2.9384		169.115	4.2079		163.694	4.9248		164.425	5.4003			164.425	5.4003		145.834	8.5289		116.075	9.9324		119.571	7.7715		124.175	7.9768		134.25	6.7617			134.25	6.7617
		3725.38	0		3725.38	0.30269		3725.38	0.45293			126.461	2.9463		169.689	4.2079		164.179	4.9524		164.982	5.4142			164.982	5.4142		146.471	8.5289		116.512	9.9491		119.809	7.8266		124.293	8.048		134.449	6.8163			134.449	6.8163
		3724.42	9.04149e-05		3724.42	0.30295		3724.42	0.45319			127.002	2.9463		170.219	4.2368		164.664	4.9524		165.539	5.4281			165.539	5.4281		147.068	8.5606		116.91	9.9846		119.967	7.864		124.492	8.0647		134.687	6.8359			134.687	6.8359
		3723.46	0.000282547		3723.46	0.3032		3723.46	0.45351			127.448	2.9463		170.792	4.2507		165.194	4.98		166.095	5.4281			166.095	5.4281		147.664	8.5606		117.387	10.0014		120.205	7.9015		124.69	8.117		134.885	6.8534			134.885	6.8534
		3722.49	0.000576395		3722.49	0.30344		3722.49	0.45385			127.957	2.9632		171.234	4.2507		165.768	4.9932		166.692	5.4577			166.692	5.4577		148.301	8.5606		117.864	10.0369		120.403	7.9367		124.888	8.1693		135.043	6.9276			135.043	6.9276
		3721.53	0.000926753		3721.53	0.30365		3721.53	0.45425			128.434	2.9632		171.763	4.2645		166.208	5.0076		167.209	5.4438			167.209	5.4438		148.937	8.5942		118.222	10.0537		120.602	7.994		125.086	8.2048		135.361	6.945			135.361	6.945
		3720.56	0.00134		3720.56	0.30383		3720.56	0.45469			128.879	2.9722		172.425	4.2645		166.782	5.0076		167.726	5.4438			167.726	5.4438		149.534	8.5784		118.739	10.1248		120.84	8.0293		125.244	8.2592		135.519	7.0018			135.519	7.0018
		3719.6	0.00177		3719.6	0.30396		3719.6	0.45513			129.325	2.9722		172.999	4.2796		167.312	5.0352		168.243	5.4872			168.243	5.4872		150.131	8.612		119.136	10.108		121.038	8.0491		125.483	8.3115		135.717	7.0018			135.717	7.0018
		3718.63	0.00222		3718.63	0.30404		3718.63	0.45554			129.802	2.9722		173.529	4.2796		167.709	5.0352		168.84	5.5029			168.84	5.5029		150.727	8.5942		119.573	10.1436		121.276	8.0865		125.641	8.3282		135.875	7.0367			135.875	7.0367
		3717.67	0.00262		3717.67	0.30408		3717.67	0.4559			130.184	2.9801		174.147	4.3086		168.282	5.0352		169.396	5.4872			169.396	5.4872		151.324	8.6457		120.05	10.1603		121.474	8.1416		125.799	8.3826		136.153	7.0935			136.153	7.0935
		3716.71	0.00297		3716.71	0.30406		3716.71	0.45616			130.629	2.9801		174.72	4.2934		168.767	5.0352		169.913	5.5168			169.913	5.5168		151.961	8.6615		120.488	10.1959		121.593	8.1592		125.998	8.4516		136.312	7.1109			136.312	7.1109
		3715.74	0.00325		3715.74	0.30399		3715.74	0.45627			131.074	2.9891		175.206	4.3224		169.341	5.0484		170.47	5.5168			170.47	5.5168		152.597	8.6773		120.965	10.2314		121.831	8.2165		126.156	8.5039		136.549	7.1851			136.549	7.1851
		3714.78	0.00345		3714.78	0.30388		3714.78	0.45626			131.456	2.9801		175.824	4.3086		169.827	5.076		170.987	5.5463			170.987	5.5463		153.274	8.6951		121.402	10.2482		122.069	8.2716		126.354	8.5394		136.748	7.1851			136.748	7.1851
		3713.81	0.00351		3713.81	0.30373		3713.81	0.45609			131.869	2.9801		176.354	4.3224		170.356	5.076		171.544	5.5307			171.544	5.5307		153.831	8.6951		121.84	10.3005		122.307	8.2892		126.552	8.5938		136.986	7.2397			136.986	7.2397
		3712.85	0.00349		3712.85	0.30356		3712.85	0.45579			132.283	2.9891		176.883	4.3514		170.886	5.1036		172.061	5.5602			172.061	5.5602		154.427	8.7109		122.357	10.3193		122.505	8.3266		126.711	8.6461		137.144	7.2572			137.144	7.2572
		3711.88	0.00336		3711.88	0.30339		3711.88	0.45541			132.728	2.9891		177.546	4.3376		171.415	5.1167		172.578	5.5898			172.578	5.5898		155.024	8.7288		122.794	10.3548		122.743	8.3641		126.909	8.6628		137.382	7.3139			137.382	7.3139
		3710.92	0.00313		3710.92	0.30324		3710.92	0.45497			133.206	3.005		178.075	4.3514		171.989	5.1036		173.134	5.6037			173.134	5.6037		155.621	8.7288		123.271	10.3883		122.942	8.4192		127.107	8.7172		137.5	7.351			137.5	7.351
		3709.95	0.00286		3709.95	0.30313		3709.95	0.45453			133.715	2.997		178.649	4.3666		172.43	5.1312		173.731	5.5898			173.731	5.5898		156.297	8.7624		123.748	10.4071		123.14	8.4566		127.305	8.7695		137.738	7.3859			137.738	7.3859
		3708.99	0.00255		3708.99	0.30305		3708.99	0.45413			134.16	3.005		179.178	4.3666		172.959	5.1443		174.208	5.6193			174.208	5.6193		156.854	8.7624		124.185	10.4427		123.338	8.4941		127.463	8.8051		137.936	7.423			137.936	7.423
		3708.03	0.00226		3708.03	0.303		3708.03	0.4538			134.605	3.0219		179.752	4.3804		173.489	5.1588		174.645	5.6193			174.645	5.6193		157.451	8.7782		124.702	10.4594		123.576	8.5315		127.662	8.8573		138.135	7.4427			138.135	7.4427
		3707.06	0.002		3707.06	0.30296		3707.06	0.45359			135.051	3.0139		180.326	4.3804		174.062	5.1719		175.202	5.6489			175.202	5.6489		158.047	8.794		125.18	10.495		123.774	8.5689		127.82	8.8929		138.253	7.4972			138.253	7.4972
		3706.1	0.00181		3706.1	0.30294		3706.1	0.45351			135.496	3.0219		180.944	4.3942		174.592	5.1851		175.839	5.6628			175.839	5.6628		158.684	8.8277		125.697	10.5305		124.012	8.6416		128.018	8.9452		138.411	7.5147			138.411	7.5147
		3705.13	0.00171		3705.13	0.30292		3705.13	0.45356			135.973	3.0219		181.474	4.3942		175.033	5.1719		176.395	5.6489			176.395	5.6489		159.28	8.8118		126.174	10.5305		124.171	8.6416		128.256	9.0163		138.569	7.5518			138.569	7.5518
		3704.17	0.00171		3704.17	0.30288		3704.17	0.45376			136.451	3.0139		182.092	4.4094		175.563	5.2127		176.873	5.6784			176.873	5.6784		159.917	8.8455		126.651	10.5661		124.409	8.7165		128.455	9.0498		138.728	7.5889			138.728	7.5889
		3703.2	0.00181		3703.2	0.30283		3703.2	0.45404			136.928	3.0388		182.577	4.4094		176.137	5.2271		177.389	5.6923			177.389	5.6923		160.474	8.8455		127.208	10.5828		124.607	8.754		128.613	9.1041		138.926	7.6435			138.926	7.6435
		3702.24	0.00202		3702.24	0.30279		3702.24	0.45442			137.31	3.0309		183.151	4.4384		176.578	5.2271		177.986	5.6923			177.986	5.6923		161.071	8.8613		127.645	10.6184		124.805	8.8289		128.811	9.1397		139.084	7.6631			139.084	7.6631
		3701.28	0.00233		3701.28	0.30275		3701.28	0.45484			137.819	3.0388		183.725	4.4384		177.063	5.2403		178.503	5.6923			178.503	5.6923		161.667	8.8613		128.122	10.6351		125.044	8.8289		129.009	9.2087		139.282	7.7177			139.282	7.7177
		3700.31	0.00271		3700.31	0.30276		3700.31	0.45525			138.232	3.0388		184.343	4.4522		177.548	5.2403		179.06	5.7062			179.06	5.7062		162.304	8.8949		128.679	10.6351		125.321	8.8289		129.208	9.2443		139.44	7.7548			139.44	7.7548
		3699.35	0.00315		3699.35	0.3028		3699.35	0.45561			138.678	3.0388		184.873	4.4384		178.077	5.2547		179.577	5.7358			179.577	5.7358		162.94	8.9108		129.196	10.7062		125.56	8.9016		129.366	9.3154		139.639	7.7919			139.639	7.7919
		3698.38	0.00361		3698.38	0.30288		3698.38	0.45589			139.187	3.0557		185.446	4.4674		178.651	5.2547		180.133	5.7062			180.133	5.7062		163.577	8.9108		129.713	10.7062		125.758	8.9566		129.564	9.3677		139.837	7.829			139.837	7.829
		3697.42	0.00405		3697.42	0.303		3697.42	0.45601			139.632	3.0468		186.02	4.4674		179.181	5.2679		180.65	5.7358			180.65	5.7358		164.174	8.9444		130.23	10.7418		125.996	8.9765		129.762	9.42		139.995	7.8639			139.995	7.8639
		3696.45	0.00445		3696.45	0.30311		3696.45	0.45597			140.078	3.0557		186.55	4.4674		179.71	5.2823		181.207	5.7514			181.207	5.7514		164.731	8.9444		130.747	10.7773		126.234	9.0514		130	9.4388		140.154	7.901			140.154	7.901
		3695.49	0.00479		3695.49	0.30322		3695.49	0.45575			140.523	3.0637		187.035	4.4812		180.195	5.2955		181.764	5.7653			181.764	5.7653		165.447	8.978		131.224	10.7585		126.432	9.069		130.198	9.5078		140.312	7.9381			140.312	7.9381
		3694.52	0.00505		3694.52	0.30329		3694.52	0.45536			140.968	3.0637		187.609	4.4964		180.725	5.3086		182.321	5.7792			182.321	5.7792		166.043	8.9622		131.741	10.8129		126.63	9.1241		130.397	9.5433		140.47	7.9927			140.47	7.9927
		3693.56	0.00521		3693.56	0.30331		3693.56	0.45484			141.414	3.0726		188.271	4.4964		181.255	5.3086		182.878	5.7792			182.878	5.7792		166.56	8.978		132.258	10.8296		126.908	9.1615		130.595	9.5789		140.628	8.0298			140.628	8.0298
		3692.6	0.00529		3692.6	0.30329		3692.6	0.45424			141.891	3.0726		188.845	4.5102		181.74	5.3231		183.434	5.8088			183.434	5.8088		167.197	8.9939		132.855	10.8296		127.146	9.1813		130.753	9.65		140.826	8.0494			140.826	8.0494
		3691.63	0.00527		3691.63	0.30323		3691.63	0.4536			142.368	3.0726		189.375	4.5102		182.314	5.3507		183.991	5.8088			183.991	5.8088		167.794	9.0275		133.332	10.8819		127.305	9.2364		130.911	9.7023		140.985	8.104			140.985	8.104
		3690.67	0.00516		3690.67	0.30313		3690.67	0.45303			142.846	3.0806		189.904	4.524		182.755	5.3507		184.508	5.8244			184.508	5.8244		168.43	9.0117		133.849	10.9007		127.503	9.3091		131.149	9.7379		141.183	8.1215			141.183	8.1215
		3689.7	0.005		3689.7	0.30304		3689.7	0.45253			143.291	3.0806		190.434	4.5392		183.284	5.3638		185.065	5.8088			185.065	5.8088		169.067	9.0453		134.366	10.9342		127.741	9.3091		131.348	9.809		141.381	8.1957			141.381	8.1957
		3688.74	0.00476		3688.74	0.30295		3688.74	0.45216			143.737	3.0806		191.008	4.5392		183.769	5.3783		185.582	5.8383			185.582	5.8383		169.664	9.0789		134.883	10.9342		127.979	9.3465		131.546	9.878		141.499	8.1957			141.499	8.1957
		3687.77	0.00446		3687.77	0.30288		3687.77	0.45193			144.214	3.0806		191.537	4.5392		184.343	5.3783		186.099	5.8679			186.099	5.8679		170.22	9.0789		135.44	10.9697		128.217	9.4214		131.784	9.8968		141.657	8.2328			141.657	8.2328
		3686.81	0.00415		3686.81	0.30284		3686.81	0.45182			144.595	3.0975		192.111	4.5682		184.828	5.4059		186.616	5.8679			186.616	5.8679		170.857	9.0789		135.917	11.0053		128.455	9.4214		131.982	9.9491		141.856	8.2874			141.856	8.2874
		3685.85	0.00381		3685.85	0.30284		3685.85	0.45183			145.137	3.0975		192.641	4.5682		185.314	5.4059		187.173	5.8818			187.173	5.8818		171.494	9.0948		136.474	11.0241		128.693	9.4963		132.22	10.0202		141.934	8.3419			141.934	8.3419
		3684.88	0.00348		3684.88	0.30288		3684.88	0.45191			145.614	3.1054		193.303	4.5682		185.888	5.419		187.689	5.8974			187.689	5.8974		172.05	9.0948		136.991	11.0576		128.931	9.5316		132.458	10.0537		142.132	8.379			142.132	8.379
		3683.92	0.00318		3683.92	0.30295		3683.92	0.45201			146.027	3.1144		193.833	4.582		186.373	5.4322		188.246	5.8974			188.246	5.8974		172.687	9.1284		137.588	11.0764		129.169	9.569		132.616	10.108		142.331	8.4336			142.331	8.4336
		3682.95	0.00292		3682.95	0.30305		3682.95	0.4521			146.441	3.1054		194.406	4.5972		186.814	5.4322		188.843	5.9113			188.843	5.9113		173.284	9.1442		138.105	11.0764		129.407	9.6065		132.815	10.1603		142.489	8.4707			142.489	8.4707
		3681.99	0.00271		3681.99	0.30314		3681.99	0.45221			146.918	3.1054		194.98	4.5972		187.388	5.4466		189.36	5.9113			189.36	5.9113		173.88	9.1442		138.662	11.1287		129.645	9.6263		133.013	10.2314		142.607	8.5078			142.607	8.5078
		3681.02	0.00259		3681.02	0.30324		3681.02	0.4523			147.363	3.1144		195.51	4.611		188.006	5.4742		189.837	5.9113			189.837	5.9113		174.517	9.1937		139.139	11.1475		129.883	9.6814		133.251	10.2837		142.805	8.5624			142.805	8.5624
		3680.06	0.00235		3680.06	0.3033		3680.06	0.4523			147.841	3.1223		196.084	4.611		188.491	5.4598		190.434	5.9565			190.434	5.9565		175.034	9.1778		139.696	11.1475		130.082	9.7188		133.449	10.3193		142.924	8.5995			142.924	8.5995
		3679.09	0.0022		3679.09	0.30331		3679.09	0.45227			148.286	3.1223		196.657	4.5972		189.021	5.4598		190.95	5.9565			190.95	5.9565		175.71	9.1937		140.252	11.181		130.36	9.7563		133.687	10.3548		143.122	8.5995			143.122	8.5995
		3678.13	0.00217		3678.13	0.30325		3678.13	0.4522			148.731	3.1313		197.187	4.6248		189.594	5.5018		191.507	5.9704			191.507	5.9704		176.307	9.1937		140.809	11.181		130.558	9.7915		133.885	10.4239		143.24	8.654			143.24	8.654
		3677.17	0.00223		3677.17	0.30312		3677.17	0.45209			149.177	3.1223		197.761	4.64		190.168	5.5018		192.064	5.9704			192.064	5.9704		176.904	9.2273		141.326	11.2165		130.836	9.8664		134.123	10.495		143.439	8.7108			143.439	8.7108
		3676.2	0.0024		3676.2	0.3029		3676.2	0.45194			149.622	3.1392		198.291	4.6538		190.653	5.5281		192.581	6			192.581	6		177.421	9.2609		141.883	11.2165		131.074	9.884		134.361	10.5472		143.557	8.7282			143.557	8.7282
		3675.24	0.00263		3675.24	0.30259		3675.24	0.45173			150.1	3.1313		198.909	4.6538		191.183	5.515		193.098	6.0139			193.098	6.0139		178.058	9.2609		142.48	11.2688		131.312	9.9215		134.559	10.5995		143.676	8.7828			143.676	8.7828
		3674.27	0.0029		3674.27	0.30224		3674.27	0.45151			150.609	3.1392		199.482	4.669		191.624	5.5557		193.655	6			193.655	6		178.654	9.2609		143.037	11.2688		131.59	9.9787		134.758	10.6539		143.913	8.8396			143.913	8.8396
		3673.31	0.00319		3673.31	0.30182		3673.31	0.45129			151.022	3.1392		200.012	4.6828		192.065	5.5426		194.211	6.0139			194.211	6.0139		179.291	9.2946		143.554	11.3232		131.868	10.014		135.036	10.7229		144.072	8.857			144.072	8.857
		3672.34	0.00341		3672.34	0.30139		3672.34	0.45107			151.5	3.1482		200.542	4.669		192.683	5.5426		194.728	6.0295			194.728	6.0295		179.848	9.2609		144.111	11.3232		132.106	10.0514		135.234	10.7585		144.19	8.9487			144.19	8.9487
		3671.38	0.00355		3671.38	0.30098		3671.38	0.45091			151.977	3.1561		201.248	4.6979		193.168	5.5557		195.285	6.0295			195.285	6.0295		180.524	9.3282		144.667	11.3587		132.383	10.0889		135.591	10.8129		144.349	8.9858			144.349	8.9858
		3670.42	0.00356		3670.42	0.30062		3670.42	0.45078			152.422	3.1561		201.778	4.6828		193.742	5.5702		195.802	6.0573			195.802	6.0573		181.121	9.3282		145.185	11.3755		132.622	10.144		135.709	10.8652		144.507	9.0032			144.507	9.0032
		3669.45	0.00344		3669.45	0.30033		3669.45	0.45072			152.931	3.1561		202.263	4.6979		194.183	5.5833		196.359	6.0573			196.359	6.0573		181.757	9.3282		145.781	11.3922		132.86	10.144		135.987	10.953		144.665	9.0403			144.665	9.0403
		3668.49	0.00318		3668.49	0.30014		3668.49	0.4507			153.409	3.1561		202.837	4.7269		194.712	5.5833		196.916	6.0573			196.916	6.0573		182.314	9.2946		146.378	11.3755		133.177	10.2189		136.185	10.9885		144.823	9.0971			144.823	9.0971
		3667.52	0.00283		3667.52	0.30004		3667.52	0.4507			153.854	3.1641		203.411	4.7117		195.198	5.5978		197.393	6.0869			197.393	6.0869		182.951	9.344		146.935	11.4278		133.416	10.2739		136.463	11.0408		144.942	9.1146			144.942	9.1146
		3666.56	0.0024		3666.56	0.3		3666.56	0.45073			154.299	3.1641		203.896	4.7269		195.683	5.6254		197.95	6.073			197.95	6.073		183.507	9.3777		147.492	11.4633		133.733	10.3312		136.701	11.1119		145.1	9.1517			145.1	9.1517
		3665.59	0.00193		3665.59	0.30005		3665.59	0.45074			154.777	3.173		204.558	4.7269		196.256	5.6254		198.506	6.1164			198.506	6.1164		184.184	9.3955		148.049	11.4633		134.011	10.3488		136.979	11.1475		145.258	9.2062			145.258	9.2062
		3664.63	0.00149		3664.63	0.30013		3664.63	0.45073			155.19	3.181		205.088	4.7407		196.786	5.6109		199.023	6.1164			199.023	6.1164		184.78	9.3955		148.645	11.48		134.289	10.4039		137.217	11.2165		145.417	9.2608			145.417	9.2608
		3663.66	0.00112		3663.66	0.30023		3663.66	0.45069			155.699	3.181		205.662	4.7545		197.316	5.6385		199.54	6.1164			199.54	6.1164		185.377	9.4113		149.162	11.4989		134.567	10.4612		137.455	11.2876		145.615	9.2979			145.615	9.2979
		3662.7	0.000836338		3662.7	0.30031		3662.7	0.45065			156.177	3.181		206.28	4.7545		197.889	5.6661		200.057	6.146			200.057	6.146		186.054	9.4271		149.759	11.5344		134.885	10.4964		137.733	11.3587		145.773	9.3525			145.773	9.3525
		3661.74	0.000689414		3661.74	0.30045		3661.74	0.45063			156.622	3.181		206.942	4.7697		198.286	5.6517		200.574	6.1599			200.574	6.1599		186.65	9.4449		150.395	11.57		135.163	10.5713		137.971	11.3755		145.931	9.3896			145.931	9.3896
		3660.77	0.00066681		3660.77	0.30071		3660.77	0.45065			157.099	3.19		207.428	4.7697		198.86	5.6793		201.171	6.1755			201.171	6.1755		187.287	9.4786		150.912	11.5867		135.401	10.6088		138.249	11.4278		146.05	9.4267			146.05	9.4267
		3659.81	0.00079113		3659.81	0.30108		3659.81	0.4507			157.577	3.19		208.046	4.7697		199.434	5.6793		201.688	6.1599			201.688	6.1599		187.883	9.4608		151.469	11.57		135.718	10.6264		138.487	11.48		146.248	9.4812			146.248	9.4812
		3658.84	0.00107		3658.84	0.30159		3658.84	0.45083			158.054	3.1979		208.664	4.7835		199.919	5.6937		202.244	6.1894			202.244	6.1894		188.48	9.4608		152.066	11.6223		135.996	10.6638		138.765	11.5344		146.366	9.5183			146.366	9.5183
		3657.88	0.00149		3657.88	0.30226		3657.88	0.45103			158.531	3.19		209.193	4.8125		200.448	5.7069		202.801	6.2051			202.801	6.2051		189.117	9.4786		152.623	11.6223		136.314	10.7387		139.043	11.6034		146.484	9.5925			146.484	9.5925
		3656.91	0.00203		3656.91	0.30306		3656.91	0.45132			158.913	3.19		209.767	4.7987		200.978	5.6937		203.278	6.219			203.278	6.219		189.713	9.5102		153.22	11.639		136.552	10.7563		139.281	11.639		146.643	9.5729			146.643	9.5729
		3655.95	0.00269		3655.95	0.30396		3655.95	0.45169			159.39	3.1979		210.341	4.7987		201.419	5.7213		203.835	6.2051			203.835	6.2051		190.31	9.528		153.737	11.6578		136.87	10.8114		139.559	11.7101		146.801	9.6297			146.801	9.6297
		3654.99	0.00344		3654.99	0.30488		3654.99	0.45208			159.931	3.2148		210.827	4.8125		201.948	5.7489		204.352	6.2346			204.352	6.2346		190.907	9.5439		154.333	11.7101		137.228	10.8489		139.836	11.7624		146.999	9.6668			146.999	9.6668
		3654.02	0.00422		3654.02	0.30576		3654.02	0.45248			160.409	3.1979		211.489	4.8277		202.478	5.7345		204.909	6.219			204.909	6.219		191.583	9.5617		154.85	11.7268		137.505	10.8863		140.114	11.8147		147.158	9.7388			147.158	9.7388
		3653.06	0.005		3653.06	0.30655		3653.06	0.45285			160.886	3.2148		212.063	4.8277		203.008	5.7621		205.426	6.2624			205.426	6.2624		192.14	9.5617		155.447	11.7457		137.823	10.9612		140.432	11.9213		147.316	9.7759			147.316	9.7759
		3652.09	0.00572		3652.09	0.30716		3652.09	0.45314			161.363	3.2228		212.725	4.8415		203.537	5.7897		205.982	6.2485			205.982	6.2485		192.657	9.5775		156.084	11.7457		138.181	10.9612		140.71	11.9569		147.434	9.8676			147.434	9.8676
		3651.13	0.00632		3651.13	0.30757		3651.13	0.45337			161.809	3.2148		213.343	4.8553		204.111	5.7752		206.499	6.2781			206.499	6.2781		193.333	9.5775		156.641	11.7812		138.459	11.0163		141.028	12.0092		147.553	9.9047			147.553	9.9047
		3650.16	0.00677		3650.16	0.30775		3650.16	0.45351			162.19	3.2228		213.828	4.8553		204.596	5.8028		207.056	6.292			207.056	6.292		193.97	9.5953		157.197	11.7979		138.776	11.0713		141.266	12.0447		147.671	9.9418			147.671	9.9418
		3649.2	0.00702		3649.2	0.30771		3649.2	0.45359			162.699	3.2148		214.447	4.8705		205.126	5.8028		207.613	6.3076			207.613	6.3076		194.527	9.5953		157.794	11.7979		139.134	11.1088		141.583	12.1158		147.869	9.9789			147.869	9.9789
		3648.23	0.00707		3648.23	0.30748		3648.23	0.4536			163.272	3.2228		214.932	4.8705		205.7	5.8028		208.17	6.3076			208.17	6.3076		195.124	9.6269		158.391	11.8147		139.412	11.1639		141.861	12.1849		148.028	10.016			148.028	10.016
		3647.27	0.00695		3647.27	0.30711		3647.27	0.4536			163.686	3.2228		215.55	4.8843		206.273	5.8173		208.687	6.3076			208.687	6.3076		195.76	9.6269		158.988	11.8691		139.73	11.1639		142.179	12.2204		148.146	10.088			148.146	10.088
		3646.31	0.00667		3646.31	0.30665		3646.31	0.45356			164.163	3.2317		216.124	4.8843		206.714	5.8304		209.203	6.3354			209.203	6.3354		196.397	9.6448		159.505	11.8502		140.087	11.2013		142.496	12.2727		148.304	10.1076			148.304	10.1076
		3645.34	0.00631		3645.34	0.30614		3645.34	0.45353			164.608	3.2397		216.698	4.8995		207.244	5.8449		209.72	6.3354			209.72	6.3354		196.993	9.6606		160.141	11.8691		140.405	11.2388		142.774	12.3271		148.463	10.1797			148.463	10.1797
		3644.38	0.00589		3644.38	0.30567		3644.38	0.45352			165.054	3.2397		217.316	4.9285		207.685	5.8304		210.198	6.3354			210.198	6.3354		197.59	9.6606		160.738	11.9046		140.762	11.2762		143.132	12.3794		148.661	10.2168			148.661	10.2168
		3643.41	0.00549		3643.41	0.30522		3643.41	0.45349			165.531	3.2486		217.978	4.9133		208.214	5.858		210.754	6.365			210.754	6.365		198.187	9.6784		161.295	11.9213		141.16	11.3137		143.41	12.4317		148.739	10.2713			148.739	10.2713
		3642.45	0.00512		3642.45	0.30486		3642.45	0.45345			166.072	3.2486		218.419	4.9285		208.655	5.8712		211.231	6.3806			211.231	6.3806		198.784	9.71		161.891	11.9569		141.478	11.3885		143.727	12.4672		148.898	10.3281			148.898	10.3281
		3641.48	0.00478		3641.48	0.30458		3641.48	0.4534			166.518	3.2397		218.816	4.9133		209.318	5.8856		211.788	6.3806			211.788	6.3806		199.46	9.71		162.488	11.9569		141.796	11.4062		143.925	12.5195		149.096	10.3455			149.096	10.3455
		3640.52	0.00448		3640.52	0.30435		3640.52	0.45329			166.963	3.2566		219.434	4.9285		209.803	5.8856		212.305	6.365			212.305	6.365		200.057	9.71		163.085	11.9569		142.193	11.4436		144.243	12.5551		149.174	10.4001			149.174	10.4001
		3639.56	0.00418		3639.56	0.30417		3639.56	0.45312			167.408	3.2486		220.008	4.9423		210.377	5.8988		212.782	6.3945			212.782	6.3945		200.613	9.7437		163.721	12.0092		142.511	11.4612		144.641	12.6262		149.373	10.4569			149.373	10.4569
		3638.59	0.00388		3638.59	0.30403		3638.59	0.45292			167.917	3.2566		220.626	4.9575		210.818	5.9132		213.299	6.3945			213.299	6.3945		201.21	9.7773		164.278	12.028		142.908	11.5163		144.958	12.6784		149.531	10.4918			149.531	10.4918
		3637.63	0.00356		3637.63	0.30388		3637.63	0.45267			168.363	3.2566		221.2	4.9575		211.392	5.9132		213.896	6.4102			213.896	6.4102		201.847	9.7773		164.875	12.028		143.266	11.5912		145.276	12.7496		149.729	10.566			149.729	10.566
		3636.66	0.00325		3636.66	0.30373		3636.66	0.45242			168.776	3.2486		221.774	4.9713		211.965	5.9264		214.452	6.438			214.452	6.438		202.444	9.7773		165.472	12.0447		143.663	11.5912		145.593	12.8018		149.847	10.6031			149.847	10.6031
		3635.7	0.00296		3635.7	0.30356		3635.7	0.4522			169.222	3.2566		222.259	4.9713		212.45	5.9408		215.009	6.438			215.009	6.438		203.08	9.7951		166.069	12.0615		143.981	11.6463		145.911	12.8541		150.005	10.6773			150.005	10.6773
		3634.73	0.00271		3634.73	0.30339		3634.73	0.45204			169.731	3.2735		222.877	4.9713		212.98	5.954		215.486	6.4536			215.486	6.4536		203.716	9.8268		166.625	12.0803		144.339	11.6661		146.269	12.8897		150.244	10.7122			150.244	10.7122
		3633.77	0.00257		3633.77	0.30323		3633.77	0.45197			170.24	3.2735		223.407	4.9713		213.554	5.9408		216.043	6.4675			216.043	6.4675		204.233	9.8268		167.222	12.097		144.696	11.7036		146.546	12.9608		150.402	10.7493			150.402	10.7493
		3632.8	0.00252		3632.8	0.30308		3632.8	0.45201			170.654	3.2814		223.98	4.9851		214.039	5.9684		216.6	6.4675			216.6	6.4675		204.87	9.8268		167.819	12.1326		145.134	11.741		146.944	12.9964		150.481	10.8061			150.481	10.8061
		3631.84	0.00259		3631.84	0.30298		3631.84	0.4521			171.131	3.2735		224.598	4.9851		214.613	5.9816		217.117	6.5127			217.117	6.5127		205.507	9.8604		168.376	12.1326		145.452	11.7961		147.301	13.0842		150.639	10.8606			150.639	10.8606
		3630.88	0.00274		3630.88	0.3029		3630.88	0.45228			171.64	3.2735		225.172	5.0003		215.054	5.9684		217.673	6.5127			217.673	6.5127		206.024	9.8446		168.972	12.1493		145.809	11.8511		147.659	13.1009		150.757	10.9349			150.757	10.9349
		3629.91	0.00296		3629.91	0.3029		3629.91	0.45253			172.053	3.2904		225.702	5.0003		215.539	5.9947		218.071	6.5266			218.071	6.5266		206.62	9.8782		169.609	12.1681		146.246	11.8511		147.977	13.1532		150.995	10.9349			150.995	10.9349
		3628.95	0.00324		3628.95	0.30294		3628.95	0.45278			172.562	3.2814		226.276	5.0141		216.068	5.9947		218.668	6.5405			218.668	6.5405		207.177	9.9118		170.166	12.1849		146.644	11.8886		148.294	13.2243		151.113	11.0069			151.113	11.0069
		3627.98	0.00355		3627.98	0.30302		3627.98	0.45301			173.008	3.2814		226.805	5.0293		216.598	6.0092		219.264	6.5405			219.264	6.5405		207.734	9.9118		170.762	12.2037		147.001	11.926		148.652	13.2599		151.311	11.0614			151.311	11.0614
		3627.02	0.00384		3627.02	0.30312		3627.02	0.45319			173.485	3.2904		227.379	5.0293		217.127	6.0223		219.741	6.5405			219.741	6.5405		208.291	9.9118		171.359	12.2392		147.399	11.9635		149.049	13.331		151.43	11.1357			151.43	11.1357
		3626.05	0.00413		3626.05	0.30325		3626.05	0.4533			173.963	3.2983		227.953	5.0293		217.657	6.0223		220.338	6.5562			220.338	6.5562		208.927	9.9277		171.956	12.256		147.796	11.9987		149.407	13.3477		151.628	11.1728			151.628	11.1728
		3625.09	0.00439		3625.09	0.30343		3625.09	0.45334			174.44	3.2983		228.571	5.0431		218.142	6.0499		220.855	6.5562			220.855	6.5562		209.524	9.9613		172.513	12.3083		148.154	12.0362		149.724	13.4188		151.786	11.2099			151.786	11.2099
		3624.13	0.00466		3624.13	0.30366		3624.13	0.45333			174.917	3.3063		229.145	5.0583		218.716	6.0368		221.412	6.5701			221.412	6.5701		210.161	9.9613		173.189	12.3271		148.591	12.0362		150.122	13.4544		151.945	11.2841			151.945	11.2841
		3623.16	0.00493		3623.16	0.30393		3623.16	0.45327			175.394	3.2983		229.763	5.0721		219.245	6.0644		221.969	6.5857			221.969	6.5857		210.757	9.9613		173.786	12.3271		148.949	12.1111		150.519	13.5067		152.103	11.3015			152.103	11.3015
		3622.2	0.00524		3622.2	0.30426		3622.2	0.45319			175.904	3.3063		230.292	5.0431		219.775	6.0499		222.446	6.5857			222.446	6.5857		211.354	10.0108		174.383	12.3438		149.386	12.1485		150.916	13.559		152.261	11.3932			152.261	11.3932
		3621.23	0.00561		3621.23	0.30463		3621.23	0.45309			176.349	3.3152		230.822	5.0721		220.26	6.0644		223.002	6.6135			223.002	6.6135		211.911	10.0108		174.98	12.3605		149.823	12.1661		151.274	13.6301		152.419	11.4303			152.419	11.4303
		3620.27	0.00598		3620.27	0.30501		3620.27	0.45301			176.826	3.3152		231.396	5.0721		220.834	6.0907		223.519	6.6135			223.519	6.6135		212.507	10.0602		175.656	12.3605		150.181	12.186		151.631	13.6468		152.618	11.4849			152.618	11.4849
		3619.3	0.00634		3619.3	0.30539		3619.3	0.45293			177.272	3.3232		231.97	5.0721		221.363	6.0775		224.076	6.6292			224.076	6.6292		213.104	10.0602		176.173	12.3605		150.579	12.2212		151.989	13.6991		152.776	11.5394			152.776	11.5394
		3618.34	0.00667		3618.34	0.30571		3618.34	0.45286			177.781	3.3152		232.588	5.1011		221.804	6.0907		224.633	6.6431			224.633	6.6431		213.701	10.0602		176.77	12.3794		151.056	12.2587		152.386	13.7702		152.934	11.5765			152.934	11.5765
		3617.37	0.00691		3617.37	0.30596		3617.37	0.45281			178.258	3.3321		233.118	5.0873		222.378	6.1051		225.15	6.6587			225.15	6.6587		214.297	10.078		177.406	12.3961		151.413	12.3159		152.784	13.8057		153.052	11.6507			153.052	11.6507
		3616.41	0.00702		3616.41	0.30612		3616.41	0.45275			178.671	3.3232		233.736	5.1011		222.863	6.1183		225.667	6.6587			225.667	6.6587		214.854	10.078		177.963	12.4149		151.811	12.3336		153.141	13.858		153.211	11.6682			153.211	11.6682
		3615.45	0.00701		3615.45	0.30616		3615.45	0.4527			179.149	3.3232		234.265	5.1149		223.437	6.1327		226.184	6.6587			226.184	6.6587		215.491	10.1117		178.6	12.4317		152.288	12.3512		153.618	13.9103		153.369	11.7599			153.369	11.7599
		3614.48	0.00686		3614.48	0.30608		3614.48	0.45264			179.562	3.3232		234.839	5.13		223.922	6.1327		226.74	6.6587			226.74	6.6587		216.048	10.1275		179.196	12.4672		152.685	12.371		154.016	13.9814		153.567	11.8166			153.567	11.8166
		3613.52	0.00662		3613.52	0.30594		3613.52	0.45261			180.039	3.3321		235.369	5.13		224.452	6.1603		227.257	6.6726			227.257	6.6726		216.644	10.1117		179.793	12.4505		153.083	12.4085		154.453	14.0337		153.726	11.8886			153.726	11.8886
		3612.55	0.00631		3612.55	0.30574		3612.55	0.45261			180.517	3.3401		235.987	5.1439		224.937	6.1603		227.774	6.6883			227.774	6.6883		217.281	10.1433		180.31	12.4839		153.52	12.4635		154.85	14.0693		153.924	11.9454			153.924	11.9454
		3611.59	0.00597		3611.59	0.30552		3611.59	0.45268			181.026	3.3401		236.56	5.13		225.467	6.1735		228.291	6.7161			228.291	6.7161		217.838	10.1433		180.907	12.5195		153.958	12.4811		155.248	14.1048		154.082	12			154.082	12
		3610.62	0.00563		3610.62	0.30531		3610.62	0.45281			181.471	3.3401		237.134	5.13		226.041	6.1879		228.808	6.7161			228.808	6.7161		218.434	10.1769		181.543	12.5383		154.435	12.5186		155.685	14.1571		154.28	12.0545			154.28	12.0545
		3609.66	0.00535		3609.66	0.30512		3609.66	0.45301			181.98	3.3491		237.708	5.1439		226.482	6.1879		229.325	6.7161			229.325	6.7161		219.031	10.2106		182.1	12.5383		154.872	12.556		156.082	14.1927		154.438	12.0916			154.438	12.0916
		3608.7	0.00511		3608.7	0.30492		3608.7	0.45329			182.458	3.3491		238.282	5.1728		226.967	6.2011		229.842	6.7613			229.842	6.7613		219.628	10.2106		182.777	12.5739		155.309	12.6111		156.48	14.245		154.676	12.1658			154.676	12.1658
		3607.73	0.00494		3607.73	0.30477		3607.73	0.4536			182.903	3.357		238.944	5.159		227.496	6.2011		230.359	6.7456			230.359	6.7456		220.225	10.2284		183.333	12.6073		155.707	12.6111		156.917	14.2993		154.795	12.2379			154.795	12.2379
		3606.77	0.00484		3606.77	0.30461		3606.77	0.45395			183.412	3.357		239.43	5.159		228.07	6.2011		230.955	6.7456			230.955	6.7456		220.781	10.2442		183.89	12.5906		156.184	12.6309		157.314	14.3349		154.993	12.275			154.993	12.275
		3605.8	0.00479		3605.8	0.30446		3605.8	0.45428			183.857	3.357		240.092	5.1728		228.644	6.2287		231.433	6.7456			231.433	6.7456		221.338	10.2442		184.527	12.6262		156.581	12.7036		157.791	14.3872		155.151	12.3121			155.151	12.3121
		3604.84	0.00479		3604.84	0.30432		3604.84	0.45455			184.303	3.357		240.71	5.1728		229.129	6.2287		231.989	6.7613			231.989	6.7613		221.895	10.26		185.084	12.6429		157.059	12.7235		158.228	14.4395		155.349	12.4037			155.349	12.4037
		3603.87	0.00484		3603.87	0.30418		3603.87	0.45476			184.748	3.357		241.24	5.188		229.659	6.2418		232.506	6.7891			232.506	6.7891		222.492	10.2937		185.681	12.6784		157.496	12.7411		158.626	14.4583		155.547	12.4583			155.547	12.4583
		3602.91	0.00489		3602.91	0.30408		3602.91	0.4549			185.257	3.365		241.858	5.2156		230.232	6.2418		233.103	6.8186			233.103	6.8186		223.088	10.3115		186.277	12.6784		157.973	12.7785		159.063	14.5106		155.706	12.5151			155.706	12.5151
		3601.94	0.00498		3601.94	0.30402		3601.94	0.45497			185.703	3.3739		242.52	5.2018		230.629	6.2418		233.58	6.8047			233.58	6.8047		223.685	10.3115		186.874	12.6952		158.37	12.816		159.38	14.5273		155.904	12.5871			155.904	12.5871
		3600.98	0.0051		3600.98	0.30402		3600.98	0.45497			186.212	3.3739		243.094	5.2156		231.203	6.2694		234.097	6.8186			234.097	6.8186		224.242	10.3273		187.471	12.7307		158.848	12.816		159.778	14.5629		156.062	12.6438			156.062	12.6438
		3600.02	0.00521		3600.02	0.30408		3600.02	0.45492			186.721	3.3819		243.579	5.2156		231.732	6.2694		234.614	6.8186			234.614	6.8186		224.799	10.3609		188.067	12.7496		159.325	12.8534		160.255	14.6151		156.3	12.6984			156.3	12.6984
		3599.05	0.00532		3599.05	0.3042		3599.05	0.45484			187.198	3.3739		244.197	5.2308		232.218	6.2839		235.171	6.8482			235.171	6.8482		225.395	10.3768		188.624	12.7663		159.762	12.871		160.652	14.6863		156.458	12.753			156.458	12.753
		3598.09	0.00541		3598.09	0.30435		3598.09	0.45475			187.644	3.3819		244.815	5.2308		232.836	6.2839		235.688	6.8482			235.688	6.8482		225.912	10.4104		189.221	12.7851		160.239	12.9261		161.129	14.7218		156.656	12.8272			156.656	12.8272
		3597.12	0.00547		3597.12	0.30449		3597.12	0.45461			188.153	3.3819		245.389	5.2308		233.321	6.297		236.165	6.8482			236.165	6.8482		226.509	10.4282		189.818	12.8018		160.677	12.9261		161.566	14.7908		156.855	12.8992			156.855	12.8992
		3596.16	0.00546		3596.16	0.30458		3596.16	0.45443			188.566	3.3739		245.963	5.2446		233.85	6.3115		236.721	6.8638			236.721	6.8638		227.066	10.444		190.375	12.8186		161.273	12.9636		162.043	14.8452		157.093	12.9363			157.093	12.9363
		3595.19	0.00538		3595.19	0.30459		3595.19	0.4542			189.076	3.3908		246.537	5.2598		234.38	6.3246		237.238	6.8777			237.238	6.8777		227.702	10.4282		191.011	12.8374		161.671	12.9834		162.441	14.8808		157.251	12.993			157.251	12.993
		3594.23	0.00522		3594.23	0.30448		3594.23	0.45391			189.585	3.3908		247.155	5.2598		234.91	6.3377		237.795	6.8916			237.795	6.8916		228.259	10.4599		191.568	12.8541		162.148	13.0385		162.918	14.9142		157.449	13.0651			157.449	13.0651
		3593.27	0.005		3593.27	0.30428		3593.27	0.45358			190.03	3.3908		247.817	5.2736		235.395	6.3522		238.312	6.9073			238.312	6.9073		228.816	10.4777		192.205	12.8897		162.625	13.0561		163.355	14.9498		157.687	13.1218			157.687	13.1218
		3592.3	0.00471		3592.3	0.30398		3592.3	0.45323			190.507	3.3908		248.391	5.2598		235.924	6.3522		238.869	6.9212			238.869	6.9212		229.373	10.5113		192.762	12.9085		163.062	13.0759		163.792	14.9853		157.885	13.1764			157.885	13.1764
		3591.34	0.00441		3591.34	0.30365		3591.34	0.45289			190.985	3.3988		248.965	5.2736		236.454	6.3653		239.386	6.9368			239.386	6.9368		229.93	10.4935		193.319	12.9085		163.54	13.0935		164.229	15.0376		158.123	13.2484			158.123	13.2484
		3590.37	0.00411		3590.37	0.30333		3590.37	0.45259			191.43	3.3908		249.583	5.3026		236.983	6.3653		239.982	6.9212			239.982	6.9212		230.487	10.5113		193.915	12.942		164.017	13.131		164.667	15.0732		158.281	13.3423			158.281	13.3423
		3589.41	0.00388		3589.41	0.3031		3589.41	0.45235			191.939	3.4077		250.113	5.2888		237.468	6.3929		240.499	6.9368			240.499	6.9368		231.044	10.5271		194.512	12.9608		164.454	13.186		165.143	15.1255		158.479	13.3772			158.479	13.3772
		3588.44	0.0037		3588.44	0.30295		3588.44	0.45219			192.448	3.3988		250.731	5.3026		238.042	6.3653		240.976	6.9507			240.976	6.9507		231.64	10.5449		195.069	12.9775		164.971	13.1684		165.621	15.1443		158.678	13.4339			158.678	13.4339
		3587.48	0.00358		3587.48	0.30293		3587.48	0.4521			192.894	3.4077		251.26	5.3026		238.572	6.3929		241.533	6.9507			241.533	6.9507		232.157	10.5608		195.666	12.9964		165.448	13.2059		166.098	15.1798		158.876	13.506			158.876	13.506
		3586.51	0.00353		3586.51	0.30299		3586.51	0.45206			193.435	3.4077		251.79	5.3026		238.968	6.3929		242.09	6.9507			242.09	6.9507		232.714	10.6102		196.223	13.0298		165.925	13.2433		166.535	15.2489		159.074	13.5431			159.074	13.5431
		3585.55	0.00349		3585.55	0.3031		3585.55	0.45204			193.88	3.4236		252.363	5.3026		239.498	6.3798		242.567	6.9803			242.567	6.9803		233.311	10.5944		196.819	13.0298		166.403	13.2786		166.972	15.2844		159.352	13.6347			159.352	13.6347
		3584.59	0.00346		3584.59	0.3032		3584.59	0.45202			194.325	3.4157		252.893	5.3178		240.027	6.4074		243.124	6.9942			243.124	6.9942		233.828	10.628		197.416	13.0842		166.88	13.2786		167.449	15.3388		159.55	13.7089			159.55	13.7089
		3583.62	0.0034		3583.62	0.30328		3583.62	0.45199			194.867	3.4157		253.6	5.3178		240.557	6.4206		243.641	6.9803			243.641	6.9803		234.425	10.6102		197.973	13.0842		167.436	13.3358		167.886	15.3555		159.788	13.7264			159.788	13.7264
		3582.66	0.0033		3582.66	0.30328		3582.66	0.45195			195.408	3.4236		254.174	5.3178		241.086	6.4337		244.118	6.9942			244.118	6.9942		234.982	10.6597		198.57	13.1197		167.874	13.3711		168.403	15.4078		159.986	13.8377			159.986	13.8377
		3581.69	0.00319		3581.69	0.3032		3581.69	0.45193			195.949	3.4236		254.703	5.3178		241.66	6.4337		244.674	7.0098			244.674	7.0098		235.499	10.6933		199.126	13.1197		168.431	13.3535		168.84	15.4434		160.184	13.8923			160.184	13.8923
		3580.73	0.00305		3580.73	0.30308		3580.73	0.45194			196.458	3.4326		255.277	5.3316		242.145	6.4482		245.231	7.0098			245.231	7.0098		236.055	10.6933		199.723	13.1532		168.948	13.3909		169.317	15.5145		160.422	13.9468			160.422	13.9468
		3579.76	0.00292		3579.76	0.30294		3579.76	0.45201			196.999	3.4495		255.851	5.3454		242.675	6.4613		245.748	7.0393			245.748	7.0393		236.612	10.7111		200.32	13.172		169.385	13.4284		169.675	15.55		160.62	14.0211			160.62	14.0211
		3578.8	0.0028		3578.8	0.3028		3578.8	0.45215			197.445	3.4574		256.425	5.3454		243.204	6.4613		246.305	7.0393			246.305	7.0393		237.209	10.7111		200.877	13.172		169.942	13.4834		170.232	15.6023		160.898	14.0756			160.898	14.0756
		3577.84	0.00272		3577.84	0.30269		3577.84	0.45237			197.731	3.4495		257.043	5.3454		243.645	6.4613		246.782	7.0672			246.782	7.0672		237.686	10.7448		201.434	13.2243		170.379	13.501		170.669	15.6379		161.056	14.1324			161.056	14.1324
		3576.87	0.00267		3576.87	0.30263		3576.87	0.45265			197.793	3.4495		257.616	5.3744		244.263	6.4758		247.339	7.0828			247.339	7.0828		238.243	10.7764		202.031	13.2076		170.936	13.501		171.106	15.6734		161.294	14.2044			161.294	14.2044
		3575.91	0.00262		3575.91	0.30261		3575.91	0.45297			197.696	3.4574		258.146	5.3744		244.704	6.4758		247.896	7.0828			247.896	7.0828		238.839	10.7764		202.587	13.2599		171.413	13.5385		171.583	15.7257		161.532	14.2611			161.532	14.2611
		3574.94	0.00259		3574.94	0.30264		3574.94	0.4533			197.44	3.4574		258.808	5.3744		245.234	6.5034		248.453	7.1124			248.453	7.1124		239.357	10.81		203.144	13.2954		171.89	13.5759		172.1	15.7424		161.81	14.3332			161.81	14.3332
		3573.98	0.00254		3573.98	0.30262		3573.98	0.45359			198.076	3.4654		259.382	5.4034		245.763	6.5034		248.89	7.0828			248.89	7.0828		239.953	10.81		203.741	13.3122		172.407	13.5958		172.497	15.778		162.008	14.3899			162.008	14.3899
		3573.01	0.0025		3573.01	0.30262		3573.01	0.45384			198.554	3.4743		259.912	5.3896		246.293	6.5034		249.406	7.0967			249.406	7.0967		240.47	10.8278		204.298	13.3122		172.884	13.6134		173.014	15.8136		162.246	14.4816			162.246	14.4816
		3572.05	0.00248		3572.05	0.30261		3572.05	0.454			198.903	3.4495		260.53	5.4034		246.866	6.5165		249.883	7.0967			249.883	7.0967		240.987	10.8437		204.855	13.3477		173.401	13.6685		173.491	15.8491		162.444	14.5361			162.444	14.5361
		3571.08	0.00251		3571.08	0.30258		3571.08	0.4541			199.412	3.4495		261.192	5.3896		247.352	6.531		250.44	7.1263			250.44	7.1263		241.544	10.8595		205.452	13.3644		173.918	13.6685		173.968	15.9014		162.762	14.6104			162.762	14.6104
		3570.12	0.00259		3570.12	0.30255		3570.12	0.45414			199.921	3.4574		261.722	5.3896		247.925	6.5572		250.957	7.0967			250.957	7.0967		242.061	10.8931		206.008	13.4		174.396	13.7059		174.365	15.9537		163	14.6649			163	14.6649
		3569.16	0.00269		3569.16	0.30251		3569.16	0.45414			200.367	3.4574		262.34	5.4186		248.411	6.5441		251.514	7.1263			251.514	7.1263		242.658	10.8931		206.525	13.4188		174.913	13.7434		174.842	16.006		163.238	14.7195			163.238	14.7195
		3568.19	0.00288		3568.19	0.30247		3568.19	0.45414			200.876	3.4743		262.869	5.4186		248.94	6.5572		252.031	7.1558			252.031	7.1558		243.175	10.9268		207.162	13.4188		175.43	13.761		175.319	16.0415		163.436	14.7937			163.436	14.7937
		3567.23	0.00318		3567.23	0.30245		3567.23	0.45415			201.353	3.4743		263.487	5.4186		249.47	6.5717		252.628	7.1697			252.628	7.1697		243.732	10.9446		207.719	13.4711		175.907	13.761		175.757	16.0959		163.714	14.8657			163.714	14.8657
		3566.26	0.00355		3566.26	0.30249		3566.26	0.4542			201.831	3.4823		264.061	5.4324		249.955	6.5848		253.145	7.1697			253.145	7.1697		244.249	10.9604		208.276	13.4878		176.424	13.8183		176.313	16.1126		163.992	14.9399			163.992	14.9399
		3565.3	0.00399		3565.3	0.30256		3565.3	0.45431			202.212	3.4654		264.635	5.4324		250.484	6.5848		253.701	7.1854			253.701	7.1854		244.845	10.9604		208.833	13.4878		176.901	13.8359		176.75	16.1294		164.27	14.9945			164.27	14.9945
		3564.33	0.00445		3564.33	0.30269		3564.33	0.45446			202.689	3.4743		265.253	5.4324		251.058	6.6124		254.178	7.1697			254.178	7.1697		245.362	10.994		209.39	13.5234		177.418	13.8535		177.227	16.1837		164.508	15.0687			164.508	15.0687
		3563.37	0.00493		3563.37	0.3029		3563.37	0.45466			203.198	3.4574		265.915	5.4186		251.499	6.6124		254.735	7.1993			254.735	7.1993		245.879	11.0099		209.907	13.5422		177.935	13.8909		177.704	16.2193		164.745	15.1233			164.745	15.1233
		3562.41	0.00536		3562.41	0.30319		3562.41	0.45491			203.708	3.4823		266.489	5.4614		251.985	6.6269		255.252	7.1993			255.252	7.1993		246.396	11.0277		210.464	13.5757		178.452	13.9108		178.181	16.2883		164.983	15.18			164.983	15.18
		3561.44	0.00575		3561.44	0.30354		3561.44	0.45519			204.217	3.4743		267.019	5.4462		252.558	6.6269		255.809	7.2149			255.809	7.2149		246.953	11.0435		211.02	13.5945		178.969	13.9482		178.659	16.3239		165.301	15.252			165.301	15.252
		3560.48	0.00607		3560.48	0.30392		3560.48	0.45546			204.694	3.4823		267.637	5.4752		252.999	6.64		256.326	7.2288			256.326	7.2288		247.43	11.0771		211.577	13.6112		179.406	13.9482		179.136	16.3762		165.539	15.3263			165.539	15.3263
		3559.51	0.00633		3559.51	0.30433		3559.51	0.45574			205.203	3.4823		268.211	5.4614		253.484	6.64		256.883	7.2288			256.883	7.2288		247.947	11.093		212.174	13.6301		179.923	13.9835		179.572	16.395		165.857	15.3808			165.857	15.3808
		3558.55	0.00651		3558.55	0.3047		3558.55	0.45601			205.68	3.4823		268.829	5.4614		254.014	6.64		257.36	7.2149			257.36	7.2149		248.464	11.093		212.731	13.6656		180.44	14.0033		180.01	16.4117		166.095	15.455			166.095	15.455
		3557.58	0.00663		3557.58	0.30503		3557.58	0.45627			206.158	3.4743		269.403	5.4752		254.588	6.6532		257.916	7.2288			257.916	7.2288		249.021	11.093		213.288	13.6991		180.997	14.0209		180.487	16.4828		166.373	15.4725			166.373	15.4725
		3556.62	0.00669		3556.62	0.3053		3556.62	0.45652			206.635	3.4823		269.976	5.5042		255.073	6.6532		258.394	7.2584			258.394	7.2584		249.538	11.1444		213.845	13.7179		181.514	14.076		180.964	16.4996		166.571	15.5838			166.571	15.5838
		3555.65	0.00672		3555.65	0.30546		3555.65	0.45673			207.144	3.4912		270.594	5.4904		255.691	6.6532		258.95	7.2444			258.95	7.2444		250.055	11.1444		214.402	13.7346		182.071	14.1134		181.481	16.6062		166.888	15.6384			166.888	15.6384
		3554.69	0.00671		3554.69	0.30552		3554.69	0.45692			207.621	3.4912		271.212	5.4752		256.132	6.6808		259.507	7.2723			259.507	7.2723		250.612	11.1939		214.999	13.7535		182.508	14.1134		181.918	16.6062		167.166	15.73			167.166	15.73
		3553.73	0.00667		3553.73	0.30546		3553.73	0.45706			208.067	3.4992		271.786	5.4904		256.706	6.6952		260.064	7.2723			260.064	7.2723		251.129	11.2097		215.516	13.7702		183.065	14.1509		182.355	16.6585		167.444	15.7671			167.444	15.7671
		3552.76	0.0066		3552.76	0.3053		3552.76	0.45714			208.608	3.4992		272.36	5.5042		257.279	6.7084		260.581	7.2879			260.581	7.2879		251.686	11.2275		216.032	13.8225		183.542	14.1707		182.872	16.7108		167.762	15.8588			167.762	15.8588
		3551.8	0.00651		3551.8	0.30503		3551.8	0.45717			209.053	3.4992		272.978	5.5042		257.809	6.7228		261.098	7.2879			261.098	7.2879		252.243	11.2433		216.589	13.8225		184.099	14.2059		183.309	16.7463		168	15.9134			168	15.9134
		3550.83	0.0064		3550.83	0.30472		3550.83	0.45717			209.626	3.5082		273.552	5.5194		258.427	6.7505		261.615	7.3018			261.615	7.3018		252.76	11.2611		217.146	13.8413		184.576	14.2434		183.746	16.7819		168.317	15.9701			168.317	15.9701
		3549.87	0.00626		3549.87	0.3044		3549.87	0.45714			210.071	3.4992		274.126	5.5194		259.001	6.7505		262.132	7.3174			262.132	7.3174		253.277	11.2928		217.743	13.858		185.093	14.2632		184.223	16.8342		168.595	16.0618			168.595	16.0618
		3548.9	0.00611		3548.9	0.30412		3548.9	0.45714			210.549	3.5082		274.744	5.5483		259.442	6.736		262.728	7.3174			262.728	7.3174		253.754	11.2928		218.3	13.8769		185.61	14.2985		184.7	16.9053		168.913	16.0989			168.913	16.0989
		3547.94	0.00594		3547.94	0.30392		3547.94	0.45717			210.93	3.5082		275.362	5.5332		260.016	6.7505		263.205	7.3609			263.205	7.3609		254.231	11.3264		218.857	13.9103		186.127	14.3183		185.177	16.922		169.23	16.1906			169.23	16.1906
		3546.98	0.00579		3546.98	0.30384		3546.98	0.45726			211.535	3.5161		275.891	5.5332		260.589	6.7767		263.682	7.3314			263.682	7.3314		254.708	11.3264		219.414	13.9291		186.644	14.3359		185.654	16.9764		169.468	16.2626			169.468	16.2626
		3546.01	0.00563		3546.01	0.30388		3546.01	0.45741			212.044	3.5161		276.553	5.5622		261.075	6.7767		264.279	7.3314			264.279	7.3314		255.225	11.36		219.931	13.9459		187.121	14.3557		186.091	17.0454		169.786	16.2997			169.786	16.2997
		3545.05	0.00548		3545.05	0.30403		3545.05	0.45763			212.554	3.5241		277.216	5.5483		261.516	6.7636		264.756	7.3314			264.756	7.3314		255.742	11.3778		220.488	13.9814		187.678	14.3932		186.568	17.081		170.104	16.411			170.104	16.411
		3544.08	0.00537		3544.08	0.30427		3544.08	0.45791			213.031	3.5241		277.745	5.5622		261.957	6.7912		265.313	7.3453			265.313	7.3453		256.259	11.3937		221.044	14.017		188.115	14.4108		187.006	17.1165		170.421	16.4656			170.421	16.4656
		3543.12	0.00527		3543.12	0.30458		3543.12	0.45821			213.476	3.5241		278.408	5.576		262.398	6.7912		265.87	7.3609			265.87	7.3609		256.816	11.4273		221.561	14.0003		188.672	14.4483		187.522	17.1521		170.739	16.5201			170.739	16.5201
		3542.15	0.0052		3542.15	0.30491		3542.15	0.45853			213.985	3.5241		278.982	5.576		262.971	6.7912		266.426	7.3904			266.426	7.3904		257.293	11.4273		222.078	14.0337		189.189	14.5033		187.96	17.1876		171.057	16.5943			171.057	16.5943
		3541.19	0.00515		3541.19	0.30527		3541.19	0.45884			214.463	3.5241		279.6	5.5622		263.589	6.8188		266.983	7.3904			266.983	7.3904		257.81	11.4609		222.635	14.0881		189.666	14.5033		188.437	17.2567		171.335	16.6489			171.335	16.6489
		3540.22	0.00515		3540.22	0.30562		3540.22	0.45917			214.94	3.533		280.173	5.576		264.119	6.8043		267.46	7.3904			267.46	7.3904		258.287	11.4768		223.152	14.0881		190.223	14.5232		188.874	17.2922		171.732	16.7035			171.732	16.7035
		3539.26	0.0052		3539.26	0.30595		3539.26	0.45949			215.449	3.541		280.703	5.576		264.648	6.8319		268.017	7.4044			268.017	7.4044		258.844	11.5104		223.669	14.1237		190.7	14.5782		189.351	17.3445		171.97	16.7602			171.97	16.7602
		3538.3	0.0053		3538.3	0.30629		3538.3	0.45981			215.894	3.533		281.365	5.5911		265.178	6.8188		268.534	7.4044			268.534	7.4044		259.282	11.4926		224.226	14.1571		191.257	14.6157		189.788	17.3801		172.288	16.8519			172.288	16.8519
		3537.33	0.00545		3537.33	0.30659		3537.33	0.46014			216.435	3.533		281.895	5.5911		265.751	6.8319		269.051	7.4044			269.051	7.4044		259.838	11.5262		224.743	14.1759		191.774	14.6333		190.305	17.4344		172.645	16.9261			172.645	16.9261
		3536.37	0.00564		3536.37	0.30686		3536.37	0.46044			216.945	3.541		282.557	5.5911		266.237	6.8319		269.608	7.4339			269.608	7.4339		260.315	11.5599		225.26	14.2115		192.291	14.6509		190.782	17.5035		173.043	16.961			173.043	16.961
		3535.4	0.00589		3535.4	0.3071		3535.4	0.46073			217.39	3.541		283.175	5.605		266.722	6.8464		270.125	7.42			270.125	7.42		260.833	11.5777		225.817	14.245		192.768	14.6707		191.259	17.5557		173.32	17.0527			173.32	17.0527
		3534.44	0.00615		3534.44	0.30729		3534.44	0.46098			217.867	3.5499		283.749	5.6201		267.296	6.8595		270.721	7.4339			270.721	7.4339		261.27	11.6093		226.334	14.2638		193.285	14.7082		191.736	17.6269		173.718	17.1094			173.718	17.1094
		3533.47	0.00642		3533.47	0.30742		3533.47	0.46118			218.408	3.541		284.323	5.605		267.781	6.874		271.198	7.4634			271.198	7.4634		261.787	11.6271		226.891	14.2993		193.842	14.7258		192.133	17.6624		174.036	17.164			174.036	17.164
		3532.51	0.00667		3532.51	0.30748		3532.51	0.46133			218.981	3.5499		284.852	5.605		268.31	6.8871		271.755	7.4478			271.755	7.4478		262.264	11.643		227.408	14.3161		194.359	14.7456		192.57	17.6791		174.393	17.2382			174.393	17.2382
		3531.55	0.00687		3531.55	0.30749		3531.55	0.46144			219.522	3.5499		285.514	5.6201		268.928	6.8871		272.312	7.4478			272.312	7.4478		262.781	11.6608		227.965	14.3349		194.876	14.7809		193.008	17.7335		174.671	17.3102			174.671	17.3102
		3530.58	0.00701		3530.58	0.30746		3530.58	0.46151			220.127	3.5579		286.133	5.6201		269.413	6.8871		272.829	7.4634			272.829	7.4634		263.218	11.6766		228.442	14.3684		195.353	14.8183		193.485	17.7858		175.108	17.367			175.108	17.367
		3529.62	0.00709		3529.62	0.30738		3529.62	0.46158			220.668	3.5827		286.839	5.6339		269.943	6.8871		273.306	7.493			273.306	7.493		263.735	11.726		228.999	14.4039		195.83	14.8558		193.922	17.8214		175.466	17.439			175.466	17.439
		3528.65	0.0071		3528.65	0.30727		3528.65	0.46165			221.273	3.5748		287.369	5.6491		270.472	6.9003		273.863	7.4774			273.863	7.4774		264.213	11.726		229.556	14.4039		196.347	14.8756		194.359	17.8736		175.823	17.5132			175.823	17.5132
		3527.69	0.00704		3527.69	0.30714		3527.69	0.46172			221.846	3.5827		287.987	5.6491		270.958	6.9003		274.38	7.5069			274.38	7.5069		264.729	11.7438		230.113	14.4583		196.864	14.8932		194.836	17.9448		176.101	17.5678			176.101	17.5678
		3526.72	0.00696		3526.72	0.307		3526.72	0.46182			222.292	3.5827		288.605	5.6491		271.487	6.9147		274.936	7.5208			274.936	7.5208		265.207	11.7597		230.59	14.4917		197.381	14.9681		195.233	17.9803		176.419	17.6224			176.419	17.6224
		3525.76	0.00687		3525.76	0.30686		3525.76	0.46191			222.737	3.5748		289.179	5.6491		272.061	6.9279		275.453	7.5069			275.453	7.5069		265.724	11.7933		231.107	14.5461		197.898	14.9681		195.71	18.0138		176.816	17.6966			176.816	17.6966
		3524.79	0.00679		3524.79	0.30674		3524.79	0.46202			223.214	3.5748		289.93	5.6919		272.635	6.9279		276.05	7.5208			276.05	7.5208		266.161	11.7933		231.624	14.5629		198.375	14.9857		196.148	18.0849		177.174	17.7511			177.174	17.7511
		3523.83	0.00676		3523.83	0.30665		3523.83	0.46213			223.628	3.5748		290.459	5.6629		273.208	6.9423		276.567	7.5364			276.567	7.5364		266.678	11.8428		232.101	14.5629		198.892	15.0034		196.625	18.156		177.531	17.8253			177.531	17.8253
		3522.87	0.00678		3522.87	0.3066		3522.87	0.46226			224.169	3.5827		291.077	5.6781		273.738	6.9423		277.084	7.5208			277.084	7.5208		267.115	11.8269		232.658	14.5984		199.369	15.0232		197.022	18.1915		177.929	17.8799			177.929	17.8799
		3521.9	0.00685		3521.9	0.30661		3521.9	0.46241			224.646	3.5827		291.695	5.6919		274.223	6.9555		277.64	7.566			277.64	7.566		267.672	11.8764		233.214	14.6151		199.886	15.0783		197.499	18.225		178.246	17.9366			178.246	17.9366
		3520.94	0.00698		3520.94	0.30667		3520.94	0.46259			225.091	3.5827		292.269	5.6781		274.752	6.9699		278.197	7.566			278.197	7.566		268.109	11.91		233.732	14.634		200.403	15.1157		197.936	18.2794		178.644	17.9912			178.644	17.9912
		3519.97	0.00715		3519.97	0.30679		3519.97	0.46278			225.664	3.5748		292.931	5.6781		275.326	6.9699		278.714	7.566			278.714	7.566		268.587	11.91		234.249	14.6695		200.841	15.1333		198.373	18.3484		178.961	18.0829			178.961	18.0829
		3519.01	0.00735		3519.01	0.30694		3519.01	0.463			226.142	3.5827		293.55	5.7057		275.856	6.9962		279.271	7.566			279.271	7.566		269.064	11.9595		234.726	14.7218		201.318	15.1532		198.77	18.384		179.399	18.12			179.399	18.12
		3518.04	0.00756		3518.04	0.30714		3518.04	0.46323			226.714	3.5917		294.079	5.7057		276.43	6.9831		279.708	7.5799			279.708	7.5799		269.501	11.9595		235.282	14.7218		201.875	15.1906		199.088	18.4195		179.716	18.1942			179.716	18.1942
		3517.08	0.00776		3517.08	0.30733		3517.08	0.46345			227.224	3.5917		294.697	5.7057		276.959	6.9962		280.265	7.6094			280.265	7.6094		270.018	11.9773		235.76	14.7385		202.431	15.2082		199.485	18.4718		180.114	18.2662			180.114	18.2662
		3516.12	0.00795		3516.12	0.30749		3516.12	0.46363			227.765	3.5996		295.227	5.7057		277.4	6.9831		280.782	7.5955			280.782	7.5955		270.455	11.9931		236.316	14.7574		202.909	15.2457		199.922	18.5262		180.471	18.3404			180.471	18.3404
		3515.15	0.00808		3515.15	0.30764		3515.15	0.46377			228.21	3.5917		295.845	5.7057		277.974	7.0238		281.339	7.6234			281.339	7.6234		270.892	12.0426		236.833	14.8097		203.425	15.2831		200.399	18.5952		180.829	18.4146			180.829	18.4146
		3514.19	0.00815		3514.19	0.30773		3514.19	0.46384			228.687	3.5917		296.463	5.7057		278.459	7.0107		281.816	7.6234			281.816	7.6234		271.33	12.0604		237.39	14.8264		203.903	15.3007		200.837	18.6308		181.186	18.4867			181.186	18.4867
		3513.22	0.00813		3513.22	0.30777		3513.22	0.46384			229.165	3.5917		297.125	5.7347		278.988	7.0238		282.373	7.5955			282.373	7.5955		271.847	12.0604		237.868	14.8619		204.42	15.3558		201.234	18.683		181.504	18.5434			181.504	18.5434
		3512.26	0.00802		3512.26	0.30777		3512.26	0.46375			229.61	3.5996		297.655	5.7057		279.518	7.0383		282.89	7.639			282.89	7.639		272.284	12.094		238.424	14.8808		204.897	15.3558		201.711	18.7542		181.901	18.598			181.901	18.598
		3511.29	0.00783		3511.29	0.30773		3511.29	0.4636			230.087	3.5996		298.317	5.7209		280.047	7.0238		283.446	7.639			283.446	7.639		272.761	12.1257		238.901	14.9142		205.414	15.3933		202.108	18.7897		182.299	18.67			182.299	18.67
		3510.33	0.00756		3510.33	0.30769		3510.33	0.4634			230.596	3.6086		298.935	5.7347		280.533	7.0514		283.963	7.639			283.963	7.639		273.238	12.1593		239.418	14.9498		205.971	15.4307		202.506	18.842		182.696	18.7071			182.696	18.7071
		3509.36	0.00722		3509.36	0.30763		3509.36	0.46315			231.074	3.5996		299.597	5.7499		281.106	7.0659		284.56	7.6529			284.56	7.6529		273.755	12.1435		239.896	14.9498		206.408	15.4682		202.943	18.9131		183.093	18.7813			183.093	18.7813
		3508.4	0.00684		3508.4	0.30759		3508.4	0.46287			231.487	3.6086		300.127	5.7347		281.68	7.0514		285.037	7.6529			285.037	7.6529		274.233	12.1771		240.452	14.9853		206.925	15.4858		203.34	18.9654		183.491	18.8555			183.491	18.8555
		3507.44	0.00644		3507.44	0.30757		3507.44	0.4626			231.932	3.6165		300.834	5.7499		282.165	7.0659		285.594	7.6529			285.594	7.6529		274.67	12.2108		240.93	15.0209		207.402	15.5232		203.697	19.0009		183.848	18.9101			183.848	18.9101
		3506.47	0.00604		3506.47	0.30759		3506.47	0.46234			232.441	3.5917		301.407	5.7499		282.695	7.0659		286.151	7.6825			286.151	7.6825		275.147	12.2424		241.447	15.0376		207.879	15.5232		204.135	19.0888		184.206	18.9647			184.206	18.9647
		3505.51	0.00565		3505.51	0.30764		3505.51	0.46212			232.982	3.6086		302.07	5.7499		283.268	7.079		286.667	7.6981			286.667	7.6981		275.624	12.2424		241.924	15.092		208.356	15.5607		204.532	19.1055		184.643	19.0563			184.643	19.0563
		3504.54	0.0053		3504.54	0.30772		3504.54	0.46195			233.492	3.6165		302.688	5.7637		283.798	7.0935		287.184	7.712			287.184	7.712		276.101	12.276		242.481	15.1255		208.833	15.6158		204.929	19.1954		185.001	19.1305			185.001	19.1305
		3503.58	0.005		3503.58	0.30783		3503.58	0.46187			234.033	3.6086		303.217	5.7637		284.327	7.079		287.781	7.6981			287.781	7.6981		276.538	12.3097		242.998	15.1443		209.31	15.6356		205.327	19.2477		185.398	19.148			185.398	19.148
		3502.61	0.00474		3502.61	0.30794		3502.61	0.46188			234.542	3.6245		303.88	5.7789		284.857	7.0935		288.258	7.712			288.258	7.712		277.016	12.3255		243.475	15.161		209.827	15.673		205.724	19.2833		185.756	19.2047			185.756	19.2047
		3501.65	0.00455		3501.65	0.30804		3501.65	0.46201			234.987	3.6086		304.498	5.7927		285.386	7.1066		288.815	7.7259			288.815	7.7259		277.453	12.3591		243.992	15.1966		210.265	15.673		206.121	19.3523		186.193	19.2964			186.193	19.2964
		3500.69	0.00444		3500.69	0.30814		3500.69	0.46226			235.496	3.6165		305.116	5.7927		285.916	7.1198		289.372	7.7259			289.372	7.7259		277.89	12.3928		244.469	15.2154		210.782	15.7457		206.518	19.4234		186.55	19.351			186.55	19.351
		3499.72	0.00441		3499.72	0.30824		3499.72	0.4626			236.005	3.6086		305.734	5.7927		286.489	7.1198		289.928	7.7415			289.928	7.7415		278.407	12.4106		244.986	15.2489		211.299	15.7655		206.916	19.5113		186.948	19.4055			186.948	19.4055
		3498.76	0.00446		3498.76	0.30832		3498.76	0.46304			236.515	3.6165		306.352	5.7789		287.019	7.1342		290.485	7.7711			290.485	7.7711		278.805	12.3928		245.463	15.2844		211.776	15.803		207.313	19.5301		187.345	19.4972			187.345	19.4972
		3497.79	0.0046		3497.79	0.30839		3497.79	0.46356			236.992	3.6165		306.97	5.7927		287.46	7.1342		291.002	7.7555			291.002	7.7555		279.282	12.4422		245.94	15.32		212.253	15.8206		207.671	19.6179		187.742	19.5714			187.742	19.5714
		3496.83	0.00481		3496.83	0.30846		3496.83	0.46411			237.501	3.6245		307.588	5.7927		288.034	7.175		291.519	7.7711			291.519	7.7711		279.719	12.46		246.457	15.3723		212.77	15.8757		208.068	19.6702		188.1	19.6085			188.1	19.6085
		3495.86	0.00511		3495.86	0.30852		3495.86	0.46469			237.946	3.6245		308.161	5.8065		288.563	7.1474		292.076	7.7989			292.076	7.7989		280.156	12.4937		246.934	15.3723		213.247	15.9131		208.425	19.7413		188.497	19.6631			188.497	19.6631
		3494.9	0.00544		3494.9	0.30857		3494.9	0.46524			238.487	3.6334		308.779	5.7927		289.093	7.1618		292.633	7.785			292.633	7.785		280.594	12.5431		247.411	15.4266		213.724	15.9308		208.823	19.7936		188.895	19.7548			188.895	19.7548
		3493.93	0.00579		3493.93	0.30861		3493.93	0.46572			239.028	3.6334		309.397	5.8065		289.666	7.1618		293.189	7.7989			293.189	7.7989		281.031	12.5273		247.928	15.4434		214.161	15.988		209.22	19.8459		189.292	19.8115			189.292	19.8115
		3492.97	0.00614		3492.97	0.30864		3492.97	0.46613			239.506	3.6414		310.104	5.8065		290.196	7.175		293.667	7.8145			293.667	7.8145		281.468	12.559		248.405	15.4957		214.679	16.0056		209.577	19.8982		189.69	19.8661			189.69	19.8661
		3492.01	0.00646		3492.01	0.30867		3492.01	0.46646			240.015	3.6414		310.634	5.8217		290.725	7.175		294.263	7.8145			294.263	7.8145		281.945	12.5926		248.883	15.4957		215.116	16.0431		209.935	19.986		190.127	19.9381			190.127	19.9381
		3491.04	0.00677		3491.04	0.3087		3491.04	0.4667			240.428	3.6414		311.296	5.8217		291.299	7.1894		294.78	7.8145			294.78	7.8145		282.423	12.5926		249.36	15.55		215.593	16.0805		210.332	20.0216		190.524	20.0123			190.524	20.0123
		3490.08	0.00702		3490.08	0.30875		3490.08	0.46686			241.001	3.6503		311.87	5.8217		291.784	7.1894		295.377	7.8441			295.377	7.8441		282.86	12.6262		249.877	15.5668		216.03	16.1356		210.73	20.076		190.922	20.0494			190.922	20.0494
		3489.11	0.0072		3489.11	0.30882		3489.11	0.46696			241.478	3.6583		312.444	5.8355		292.358	7.2026		295.934	7.858			295.934	7.858		283.257	12.6599		250.274	15.6023		216.547	16.1356		211.087	20.145		191.319	20.1411			191.319	20.1411
		3488.15	0.00732		3488.15	0.30892		3488.15	0.46701			241.924	3.6334		313.062	5.8507		292.887	7.2026		296.371	7.858			296.371	7.858		283.695	12.7093		250.831	15.6546		216.984	16.1554		211.445	20.2161		191.716	20.1956			191.716	20.1956
		3487.18	0.00739		3487.18	0.30901		3487.18	0.46704			242.465	3.6583		313.636	5.8645		293.373	7.2157		296.888	7.858			296.888	7.858		284.132	12.6935		251.268	15.6546		217.422	16.2281		211.842	20.2684		192.114	20.2699			192.114	20.2699
		3486.22	0.00739		3486.22	0.3091		3486.22	0.46707			242.974	3.6583		314.254	5.8507		293.99	7.2302		297.405	7.8736			297.405	7.8736		284.569	12.7271		251.825	15.7069		217.939	16.2832		212.239	20.3207		192.511	20.3441			192.511	20.3441
		3485.26	0.00736		3485.26	0.30916		3485.26	0.46708			243.451	3.6583		314.916	5.8645		294.52	7.2157		297.882	7.8736			297.882	7.8736		285.006	12.7429		252.262	15.7257		218.456	16.2832		212.636	20.3918		192.869	20.4161			192.869	20.4161
		3484.29	0.00731		3484.29	0.30917		3484.29	0.4671			243.929	3.6503		315.49	5.8645		295.005	7.2302		298.359	7.8736			298.359	7.8736		285.444	12.7766		252.74	15.778		218.893	16.303		212.954	20.4629		193.306	20.4532			193.306	20.4532
		3483.33	0.00727		3483.33	0.30913		3483.33	0.46712			244.406	3.6583		316.108	5.8797		295.579	7.2433		298.876	7.8736			298.876	7.8736		285.881	12.8102		253.177	15.7947		219.33	16.3779		213.351	20.5152		193.663	20.5449			193.663	20.5449
		3482.36	0.00724		3482.36	0.30901		3482.36	0.46715			244.947	3.6673		316.726	5.8935		296.153	7.2578		299.472	7.9015			299.472	7.9015		286.398	12.826		253.654	15.8303		219.768	16.3955		213.709	20.5863		194.101	20.6016			194.101	20.6016
		3481.4	0.00727		3481.4	0.30885		3481.4	0.46721			245.424	3.6673		317.3	5.8935		296.682	7.2302		300.029	7.9171			300.029	7.9171		286.756	12.8419		254.091	15.8658		220.285	16.433		214.066	20.6386		194.458	20.6736			194.458	20.6736
		3480.43	0.00732		3480.43	0.30863		3480.43	0.46729			245.933	3.6752		317.873	5.8935		297.167	7.2578		300.506	7.9171			300.506	7.9171		287.233	12.8933		254.608	15.9014		220.682	16.4704		214.424	20.6908		194.895	20.7304			194.895	20.7304
		3479.47	0.00744		3479.47	0.30839		3479.47	0.4674			246.442	3.6673		318.536	5.8797		297.697	7.2709		301.063	7.931			301.063	7.931		287.63	12.8933		255.046	15.9181		221.199	16.5079		214.781	20.762		195.253	20.8024			195.253	20.8024
		3478.5	0.00756		3478.5	0.30816		3478.5	0.46754			246.92	3.6673		319.11	5.9087		298.27	7.2854		301.62	7.9171			301.62	7.9171		288.067	12.9091		255.563	15.9369		221.636	16.5255		215.138	20.8142		195.61	20.8766			195.61	20.8766
		3477.54	0.0077		3477.54	0.30795		3477.54	0.46767			247.461	3.6752		319.727	5.9087		298.844	7.2709		302.176	7.9466			302.176	7.9466		288.545	12.9428		256	15.9892		222.113	16.5806		215.496	20.8854		196.008	20.9683			196.008	20.9683
		3476.58	0.00782		3476.58	0.30778		3476.58	0.46783			247.906	3.6673		320.301	5.9087		299.418	7.2985		302.654	7.9466			302.654	7.9466		289.022	12.9586		256.437	16.0248		222.551	16.618		215.814	20.9565		196.405	21.0229			196.405	21.0229
		3475.61	0.00791		3475.61	0.30766		3475.61	0.46795			248.447	3.6832		320.875	5.9087		299.903	7.2985		303.21	7.9605			303.21	7.9605		289.419	12.9922		256.954	16.0415		223.028	16.6929		216.211	21.0255		196.803	21.1145			196.803	21.1145
		3474.65	0.00797		3474.65	0.30763		3474.65	0.46803			248.956	3.6832		321.493	5.9087		300.477	7.2985		303.767	7.9762			303.767	7.9762		289.896	13.0259		257.392	16.0959		223.425	16.7105		216.489	21.061		197.24	21.1713			197.24	21.1713
		3473.68	0.00798		3473.68	0.30765		3473.68	0.46809			249.465	3.6752		322.111	5.9087		300.962	7.313		304.284	7.9901			304.284	7.9901		290.254	13.0595		257.869	16.1482		223.822	16.7304		216.886	21.1133		197.637	21.2258			197.637	21.2258
		3472.72	0.00797		3472.72	0.30776		3472.72	0.4681			249.943	3.6832		322.773	5.9225		301.58	7.313		304.761	8.004			304.761	8.004		290.651	13.0753		258.306	16.1482		224.3	16.7854		217.244	21.2012		198.035	21.3			198.035	21.3
		3471.75	0.00793		3471.75	0.30791		3471.75	0.46809			250.42	3.6832		323.347	5.9225		302.154	7.3261		305.278	7.9901			305.278	7.9901		291.089	13.0931		258.743	16.1649		224.737	16.8405		217.561	21.2723		198.432	21.3546			198.432	21.3546
		3470.79	0.00791		3470.79	0.30813		3470.79	0.46807			250.929	3.6832		323.965	5.9363		302.727	7.3393		305.795	8.004			305.795	8.004		291.486	13.1268		259.22	16.2528		225.174	16.8581		217.958	21.3434		198.869	21.4637			198.869	21.4637
		3469.83	0.00789		3469.83	0.30839		3469.83	0.4681			251.438	3.6921		324.583	5.9363		303.301	7.3393		306.352	8.004			306.352	8.004		291.884	13.1426		259.658	16.2716		225.651	16.9154		218.276	21.3957		199.227	21.5008			199.227	21.5008
		3468.86	0.00788		3468.86	0.30868		3468.86	0.46817			251.916	3.7001		325.113	5.9515		303.742	7.3537		306.869	8.0335			306.869	8.0335		292.321	13.1584		260.135	16.2883		226.049	16.933		218.633	21.448		199.624	21.5751			199.624	21.5751
		3467.9	0.00785		3467.9	0.30898		3467.9	0.46832			252.457	3.6921		325.731	5.9653		304.227	7.3537		307.386	8.0335			307.386	8.0335		292.758	13.2099		260.572	16.3406		226.486	16.9881		218.991	21.5191		200.061	21.6296			200.061	21.6296
		3466.93	0.00782		3466.93	0.3093		3466.93	0.46853			252.934	3.6921		326.438	5.9653		304.801	7.3669		307.903	8.0492			307.903	8.0492		293.195	13.2257		261.009	16.3406		227.003	17.0256		219.309	21.5902		200.419	21.6842			200.419	21.6842
		3465.97	0.00775		3465.97	0.30961		3465.97	0.46879			253.475	3.6921		327.056	5.9653		305.331	7.3669		308.459	8.0631			308.459	8.0631		293.633	13.2751		261.407	16.395		227.361	17.063		219.666	21.6425		200.816	21.7759			200.816	21.7759
		3465	0.00764		3465	0.30992		3465	0.46908			253.92	3.6921		327.674	5.9805		305.86	7.3813		309.016	8.0631			309.016	8.0631		294.03	13.2929		261.844	16.4473		227.798	17.1004		219.984	21.7136		201.254	21.8501			201.254	21.8501
		3464.04	0.00749		3464.04	0.31021		3464.04	0.46935			254.398	3.7001		328.336	5.9805		306.39	7.3669		309.613	8.077			309.613	8.077		294.428	13.3266		262.321	16.4473		228.235	17.1555		220.301	21.8014		201.611	21.9243			201.611	21.9243
		3463.07	0.00732		3463.07	0.31047		3463.07	0.46961			254.939	3.7001		328.954	5.9943		306.963	7.3945		309.97	8.0631			309.97	8.0631		294.865	13.3424		262.758	16.4828		228.672	17.1555		220.699	21.8537		201.969	21.9985			201.969	21.9985
		3462.11	0.00715		3462.11	0.3107		3462.11	0.46982			255.448	3.709		329.484	5.9943		307.537	7.3813		310.527	8.0926			310.527	8.0926		295.262	13.376		263.196	16.5184		229.07	17.2106		221.016	21.906		202.366	22.053			202.366	22.053
		3461.15	0.00702		3461.15	0.31089		3461.15	0.46999			255.925	3.7001		330.102	5.9943		308.111	7.4089		311.044	8.0926			311.044	8.0926		295.66	13.3919		263.673	16.5539		229.507	17.2679		221.334	21.9771		202.803	22.1447			202.803	22.1447
		3460.18	0.00693		3460.18	0.31102		3460.18	0.47011			256.466	3.6921		330.675	6.0094		308.596	7.4221		311.481	8.1066			311.481	8.1066		296.057	13.4255		264.03	16.6229		229.945	17.3406		221.691	22.0649		203.161	22.2364			203.161	22.2364
		3459.22	0.00691		3459.22	0.3111		3459.22	0.47019			256.911	3.7001		331.293	5.9805		309.17	7.4089		312.157	8.1222			312.157	8.1222		296.494	13.4433		264.508	16.6418		230.382	17.3406		222.009	22.1005		203.518	22.2909			203.518	22.2909
		3458.25	0.00697		3458.25	0.31115		3458.25	0.47026			257.452	3.709		331.911	5.9943		309.743	7.4089		312.675	8.1066			312.675	8.1066		296.892	13.4591		264.905	16.6752		230.739	17.3978		222.327	22.1883		203.956	22.3455			203.956	22.3455
		3457.29	0.00713		3457.29	0.31115		3457.29	0.47032			257.962	3.7001		332.53	6.0094		310.317	7.4089		313.151	8.1517			313.151	8.1517		297.329	13.475		265.342	16.6941		231.177	17.4705		222.684	22.2762		204.313	22.4394			204.313	22.4394
		3456.32	0.00737		3456.32	0.3111		3456.32	0.47036			258.279	3.7259		333.148	6.0233		310.758	7.4221		313.629	8.1222			313.629	8.1222		297.687	13.5086		265.779	16.7652		231.574	17.4705		223.002	22.3117		204.671	22.4939			204.671	22.4939
		3455.36	0.00766		3455.36	0.31104		3455.36	0.47038			258.82	3.7001		333.81	5.9943		311.376	7.4365		314.145	8.1222			314.145	8.1222		298.124	13.5086		266.217	16.7819		232.011	17.5278		223.319	22.3996		205.068	22.5856			205.068	22.5856
		3454.4	0.00798		3454.4	0.31095		3454.4	0.4704			259.393	3.7259		334.472	6.0233		311.905	7.4365		314.662	8.1361			314.662	8.1361		298.521	13.5917		266.614	16.8175		232.449	17.5454		223.597	22.4519		205.425	22.6947			205.425	22.6947
		3453.43	0.00831		3453.43	0.31087		3453.43	0.47041			259.839	3.717		334.958	6.0384		312.523	7.4221		315.139	8.1361			315.139	8.1361		298.959	13.6095		267.051	16.853		232.886	17.5829		223.915	22.5397		205.823	22.7318			205.823	22.7318
		3452.47	0.00861		3452.47	0.31077		3452.47	0.4704			260.316	3.717		335.62	6.0384		313.053	7.4497		315.696	8.1656			315.696	8.1656		299.396	13.6253		267.489	16.9053		233.244	17.6379		224.272	22.6108		206.22	22.806			206.22	22.806
		3451.5	0.00887		3451.5	0.31069		3451.5	0.47037			260.825	3.7339		336.238	6.0522		313.538	7.4497		316.213	8.1796			316.213	8.1796		299.793	13.659		267.926	16.9409		233.681	17.6578		224.55	22.6819		206.618	22.9174			206.618	22.9174
		3450.54	0.0091		3450.54	0.31061		3450.54	0.47034			261.27	3.7259		336.856	6.0522		314.067	7.4628		316.73	8.2091			316.73	8.2091		300.191	13.6926		268.284	16.9931		234.078	17.7305		224.748	22.7342		206.935	22.9719			206.935	22.9719
		3449.57	0.00926		3449.57	0.31055		3449.57	0.47029			261.779	3.7259		337.518	6.0384		314.553	7.4904		317.247	8.2091			317.247	8.2091		300.588	13.7084		268.681	17.0099		234.555	17.7679		225.065	22.7865		207.333	23.0636			207.333	23.0636
		3448.61	0.00936		3448.61	0.31048		3448.61	0.47023			262.32	3.7339		338.092	6.0522		315.082	7.4773		317.764	8.2091			317.764	8.2091		300.986	13.742		269.118	17.0454		234.913	17.823		225.423	22.8576		207.73	23.1378			207.73	23.1378
		3447.64	0.00939		3447.64	0.31039		3447.64	0.47015			262.798	3.7339		338.754	6.066		315.656	7.4904		318.361	8.2247			318.361	8.2247		301.383	13.7598		269.556	17.081		235.271	17.8604		225.78	22.9622		208.127	23.1924			208.127	23.1924
		3446.68	0.00937		3446.68	0.31027		3446.68	0.47004			263.243	3.7339		339.328	6.0522		316.274	7.5049		318.878	8.2091			318.878	8.2091		301.82	13.8093		269.913	17.0998		235.549	17.9155		226.098	23.0333		208.485	23.2666			208.485	23.2666
		3445.72	0.00928		3445.72	0.3101		3445.72	0.46992			263.784	3.7418		339.946	6.066		316.803	7.5049		319.394	8.2543			319.394	8.2543		302.218	13.8093		270.35	17.1333		236.026	17.9353		226.416	23.1044		208.843	23.3386			208.843	23.3386
		3444.75	0.00914		3444.75	0.3099		3444.75	0.46977			264.23	3.7508		340.52	6.066		317.288	7.5049		319.911	8.2543			319.911	8.2543		302.575	13.8588		270.708	17.1688		236.423	17.9728		226.654	23.1755		209.2	23.4303			209.2	23.4303
		3443.79	0.00896		3443.79	0.30966		3443.79	0.4696			264.771	3.7508		341.138	6.0812		317.906	7.518		320.428	8.2386			320.428	8.2386		303.013	13.8766		271.145	17.2211		236.781	18.0102		226.971	23.2445		209.558	23.5045			209.558	23.5045
		3442.82	0.00875		3442.82	0.30941		3442.82	0.46945			265.28	3.7508		341.756	6.0812		318.48	7.5049		320.985	8.2682			320.985	8.2682		303.37	13.8924		271.503	17.2567		237.178	18.0653		227.289	23.3156		209.995	23.5961			209.995	23.5961
		3441.86	0.0085		3441.86	0.30917		3441.86	0.4693			265.725	3.7508		342.374	6.0812		318.965	7.518		321.502	8.2543			321.502	8.2543		303.808	13.9419		271.94	17.2567		237.576	18.1203		227.567	23.4035		210.352	23.6704			210.352	23.6704
		3440.89	0.00823		3440.89	0.30898		3440.89	0.46917			266.298	3.7418		342.992	6.0812		319.539	7.518		322.019	8.2682			322.019	8.2682		304.205	13.9597		272.258	17.3278		237.973	18.1578		227.924	23.439		210.71	23.7249			210.71	23.7249
		3439.93	0.00796		3439.93	0.30886		3439.93	0.46908			266.743	3.7418		343.61	6.095		320.157	7.5325		322.576	8.2821			322.576	8.2821		304.563	13.9755		272.735	17.3633		238.37	18.2129		228.242	23.5269		211.068	23.8537			211.068	23.8537
		3438.97	0.0077		3438.97	0.30881		3438.97	0.469			267.221	3.7508		344.273	6.095		320.686	7.5325		323.093	8.2821			323.093	8.2821		304.92	14.0091		273.132	17.4156		238.768	18.2327		228.519	23.598		211.465	23.9083			211.465	23.9083
		3438	0.00744		3438	0.30883		3438	0.46893			267.73	3.7587		344.802	6.1102		321.172	7.5456		323.61	8.2977			323.61	8.2977		305.358	14.0428		273.53	17.4344		239.165	18.2878		228.837	23.6858		211.823	23.9825			211.823	23.9825
		3437.04	0.0072		3437.04	0.30892		3437.04	0.46886			268.207	3.7508		345.376	6.1102		321.701	7.5588		324.126	8.2821			324.126	8.2821		305.795	14.0764		273.927	17.4679		239.523	18.3428		229.155	23.7381		212.14	24.0567			212.14	24.0567
		3436.07	0.00697		3436.07	0.30901		3436.07	0.46879			268.716	3.7677		345.994	6.1102		322.275	7.5732		324.683	8.3116			324.683	8.3116		306.152	14.0922		274.325	17.5223		239.881	18.3979		229.472	23.8259		212.498	24.1112			212.498	24.1112
		3435.11	0.00678		3435.11	0.30908		3435.11	0.46871			269.257	3.7677		346.612	6.1102		322.893	7.5588		325.16	8.3116			325.16	8.3116		306.51	14.0922		274.722	17.539		240.278	18.4177		229.75	23.8782		212.855	24.2029			212.855	24.2029
		3434.14	0.0066		3434.14	0.3091		3434.14	0.46864			269.735	3.7587		347.186	6.124		323.378	7.5732		325.757	8.3273			325.757	8.3273		306.907	14.1259		275.159	17.5746		240.675	18.4552		230.028	23.9661		213.213	24.2771			213.213	24.2771
		3433.18	0.00645		3433.18	0.30902		3433.18	0.4686			270.244	3.7756		347.76	6.124		323.952	7.5732		326.314	8.3412			326.314	8.3412		307.305	14.1753		275.517	17.6101		241.033	18.4904		230.306	24.0372		213.57	24.3688			213.57	24.3688
		3432.21	0.00633		3432.21	0.30886		3432.21	0.4686			270.657	3.7677		348.422	6.1392		324.481	7.5864		326.831	8.3551			326.831	8.3551		307.702	14.2089		275.954	17.6457		241.431	18.5102		230.663	24.125		213.928	24.4605			213.928	24.4605
		3431.25	0.00625		3431.25	0.30862		3431.25	0.46867			271.166	3.7677		348.996	6.153		325.01	7.6008		327.348	8.3846			327.348	8.3846		308.1	14.2089		276.312	17.6791		241.788	18.5851		230.901	24.1773		214.246	24.4976			214.246	24.4976
		3430.29	0.00622		3430.29	0.30832		3430.29	0.46883			271.707	3.7587		349.614	6.153		325.673	7.5864		327.864	8.3846			327.864	8.3846		308.497	14.2584		276.709	17.698		242.185	18.6204		231.139	24.2672		214.563	24.5892			214.563	24.5892
		3429.32	0.00623		3429.32	0.30801		3429.32	0.46906			272.185	3.7756		350.232	6.153		326.07	7.6008		328.342	8.3707			328.342	8.3707		308.815	14.3079		277.107	17.7502		242.543	18.6777		231.417	24.3007		214.961	24.6809			214.961	24.6809
		3428.36	0.00627		3428.36	0.30772		3428.36	0.46939			272.63	3.7756		350.85	6.153		326.643	7.614		328.858	8.3707			328.858	8.3707		309.133	14.3079		277.464	17.7858		242.941	18.7151		231.734	24.4074		215.279	24.79			215.279	24.79
		3427.39	0.00635		3427.39	0.30751		3427.39	0.46979			273.139	3.7836		351.424	6.153		327.261	7.6284		329.375	8.4003			329.375	8.4003		309.49	14.3257		277.862	17.8214		243.258	18.7878		232.052	24.4597		215.676	24.8817			215.676	24.8817
		3426.43	0.00644		3426.43	0.30738		3426.43	0.47023			273.68	3.7836		352.086	6.153		327.791	7.6284		329.932	8.4003			329.932	8.4003		309.888	14.3751		278.299	17.8736		243.656	18.8253		232.33	24.5663		215.994	24.9384			215.994	24.9384
		3425.46	0.00653		3425.46	0.30735		3425.46	0.47067			274.157	3.7756		352.704	6.182		328.409	7.6416		330.489	8.4003			330.489	8.4003		310.205	14.3929		278.617	17.8904		243.974	18.8803		232.607	24.6019		216.391	25.0105			216.391	25.0105
		3424.5	0.00661		3424.5	0.30743		3424.5	0.4711			274.603	3.7756		353.322	6.182		328.983	7.656		330.966	8.4298			330.966	8.4298		310.603	14.4246		279.054	17.9448		244.371	18.9001		232.885	24.6897		216.669	25.1218			216.669	25.1218
		3423.54	0.00667		3423.54	0.30761		3423.54	0.47147			275.112	3.7925		353.94	6.1958		329.556	7.656		331.523	8.4298			331.523	8.4298		310.96	14.4919		279.412	17.9615		244.728	18.9552		233.123	24.7587		217.026	25.196			217.026	25.196
		3422.57	0.0067		3422.57	0.30787		3422.57	0.4718			275.653	3.7836		354.514	6.1958		330.086	7.6692		332.04	8.4298			332.04	8.4298		311.358	14.5097		279.769	18.0326		245.086	19.0301		233.401	24.8466		217.344	25.268			217.344	25.268
		3421.61	0.0067		3421.61	0.30815		3421.61	0.47208			276.098	3.7836		355.132	6.182		330.615	7.6692		332.596	8.4298			332.596	8.4298		311.755	14.5255		280.207	18.0682		245.404	19.0301		233.718	24.8821		217.702	25.3597			217.702	25.3597
		3420.64	0.00669		3420.64	0.30846		3420.64	0.4723			276.608	3.7925		355.573	6.1958		331.145	7.6692		333.113	8.4437			333.113	8.4437		312.073	14.5591		280.564	18.1016		245.762	19.0852		233.996	24.97		218.059	25.4339			218.059	25.4339
		3419.68	0.00667		3419.68	0.30875		3419.68	0.47248			277.149	3.8005		356.191	6.182		331.718	7.6692		333.591	8.4733			333.591	8.4733		312.47	14.575		280.882	18.1372		246.159	19.1403		234.274	25.0244		218.377	25.5256			218.377	25.5256
		3418.71	0.00666		3418.71	0.30901		3418.71	0.47261			277.594	3.7925		356.809	6.211		332.204	7.6823		334.187	8.4576			334.187	8.4576		312.788	14.6086		281.279	18.156		246.477	19.1953		234.552	25.0934		218.734	25.6369			218.734	25.6369
		3417.75	0.00665		3417.75	0.30923		3417.75	0.47272			278.103	3.8094		357.383	6.2248		332.777	7.6968		334.624	8.4733			334.624	8.4733		313.185	14.6422		281.677	18.2083		246.874	19.2328		234.869	25.1645		219.052	25.7089			219.052	25.7089
		3416.78	0.00666		3416.78	0.30937		3416.78	0.47281			278.612	3.7925		358.045	6.2248		333.351	7.6968		335.181	8.4733			335.181	8.4733		313.543	14.6759		282.074	18.2438		247.192	19.29		235.147	25.2712		219.41	25.7831			219.41	25.7831
		3415.82	0.00669		3415.82	0.30947		3415.82	0.47283			279.058	3.8005		358.708	6.2248		333.836	7.6968		335.698	8.4872			335.698	8.4872		313.94	14.7095		282.472	18.2961		247.51	19.3253		235.385	25.3046		219.767	25.8748			219.767	25.8748
		3414.86	0.00672		3414.86	0.3095		3414.86	0.47282			279.599	3.7925		359.237	6.2248		334.41	7.7244		336.175	8.5028			336.175	8.5028		314.218	14.7411		282.829	18.3317		247.867	19.3627		235.663	25.3925		220.045	25.949			220.045	25.949
		3413.89	0.00675		3413.89	0.30949		3413.89	0.47274			280.108	3.8094		359.855	6.2248		334.983	7.7099		336.692	8.5167			336.692	8.5167		314.616	14.7926		283.187	18.3484		248.225	19.4178		235.9	25.4824		220.443	26.0407			220.443	26.0407
		3412.93	0.00677		3412.93	0.30947		3412.93	0.4726			280.649	3.8094		360.429	6.2248		335.557	7.7099		337.249	8.5167			337.249	8.5167		314.933	14.7926		283.545	18.384		248.543	19.4927		236.178	25.5159		220.681	26.0952			220.681	26.0952
		3411.96	0.00678		3411.96	0.30943		3411.96	0.47238			281.19	3.8174		361.091	6.24		336.131	7.7244		337.805	8.5306			337.805	8.5306		315.291	14.8262		283.942	18.4195		248.9	19.5125		236.456	25.587		221.078	26.2065			221.078	26.2065
		3411	0.00676		3411	0.3094		3411	0.4721			281.731	3.8264		361.665	6.24		336.616	7.7244		338.362	8.5306			338.362	8.5306		315.649	14.8579		284.26	18.4551		249.258	19.5852		236.734	25.6392		221.396	26.2982			221.396	26.2982
		3410.03	0.0067		3410.03	0.3094		3410.03	0.47177			282.176	3.8174		362.283	6.2538		337.146	7.7244		338.839	8.5463			338.839	8.5463		316.006	14.8915		284.657	18.5074		249.615	19.6227		236.892	25.7459		221.714	26.3724			221.714	26.3724
		3409.07	0.00663		3409.07	0.30941		3409.07	0.47142			282.654	3.8174		362.813	6.2538		337.719	7.7244		339.356	8.5463			339.356	8.5463		316.364	14.941		285.015	18.5262		249.933	19.6777		237.169	25.7815		222.031	26.4815			222.031	26.4815
		3408.11	0.00656		3408.11	0.30945		3408.11	0.47103			283.099	3.8174		363.387	6.2538		338.293	7.752		339.913	8.5602			339.913	8.5602		316.681	14.941		285.412	18.5785		250.291	19.6976		237.407	25.8338		222.349	26.5732			222.349	26.5732
		3407.14	0.00648		3407.14	0.30951		3407.14	0.47065			283.608	3.8264		364.005	6.2828		338.822	7.752		340.39	8.5602			340.39	8.5602		317.079	14.9924		285.73	18.5952		250.569	19.7526		237.685	25.9216		222.667	26.6474			222.667	26.6474
		3406.18	0.00643		3406.18	0.30959		3406.18	0.4703			284.117	3.8174		364.623	6.269		339.396	7.752		340.987	8.5897			340.987	8.5897		317.397	15.0082		286.087	18.6663		250.926	19.8077		237.963	25.9927		223.024	26.7566			223.024	26.7566
		3405.21	0.00643		3405.21	0.30966		3405.21	0.47			284.594	3.8264		365.24	6.2538		339.926	7.7927		341.504	8.5758			341.504	8.5758		317.794	15.0577		286.445	18.7019		251.284	19.865		238.28	26.0283		223.342	26.8482			223.342	26.8482
		3404.25	0.00649		3404.25	0.30972		3404.25	0.46977			285.04	3.8174		365.726	6.2828		340.455	7.7927		341.941	8.5897			341.941	8.5897		318.152	15.0913		286.803	18.7542		251.602	19.9002		238.518	26.0973		223.66	26.9421			223.66	26.9421
		3403.28	0.00662		3403.28	0.30977		3403.28	0.46963			285.517	3.8264		366.344	6.2966		341.029	7.7927		342.498	8.6054			342.498	8.6054		318.469	15.125		287.16	18.7709		251.919	19.9575		238.756	26.1517		223.977	27.0337			223.977	27.0337
		3402.32	0.0068		3402.32	0.3098		3402.32	0.46957			286.058	3.8094		366.918	6.2966		341.558	7.7927		343.015	8.6054			343.015	8.6054		318.827	15.1408		287.558	18.8253		252.237	20.0126		238.994	26.2207		224.335	27.1058			224.335	27.1058
		3401.35	0.00705		3401.35	0.30984		3401.35	0.46961			286.567	3.8264		367.536	6.2966		342.132	7.8059		343.532	8.6193			343.532	8.6193		319.185	15.208		287.875	18.8608		252.555	20.05		239.232	26.2918		224.613	27.1974			224.613	27.1974
		3400.39	0.00731		3400.39	0.30986		3400.39	0.46972			287.076	3.8343		368.242	6.2966		342.618	7.8059		344.048	8.6332			344.048	8.6332		319.502	15.2417		288.273	18.8943		252.913	20.1227		239.43	26.3441		224.97	27.3088			224.97	27.3088
		3399.43	0.00758		3399.43	0.30989		3399.43	0.4699			287.586	3.8343		368.816	6.3118		343.191	7.8203		344.605	8.6488			344.605	8.6488		319.82	15.2575		288.591	18.9298		253.191	20.1602		239.707	26.4319		225.248	27.4004			225.248	27.4004
		3398.46	0.00782		3398.46	0.30991		3398.46	0.47011			288.127	3.8343		369.346	6.2966		343.721	7.8335		345.162	8.6488			345.162	8.6488		320.178	15.2911		288.948	18.9842		253.508	20.18		239.945	26.4675		225.566	27.455			225.566	27.455
		3397.5	0.008		3397.5	0.30992		3397.5	0.47033			288.636	3.8343		369.919	6.3256		344.339	7.8203		345.719	8.6488			345.719	8.6488		320.535	15.3248		289.266	19.0365		253.826	20.2527		240.143	26.5386		225.804	27.5663			225.804	27.5663
		3396.53	0.00813		3396.53	0.30992		3396.53	0.47051			289.177	3.8343		370.582	6.3118		344.868	7.8335		346.236	8.6784			346.236	8.6784		320.893	15.3584		289.624	19.0721		254.184	20.2901		240.421	26.6432		226.162	27.6754			226.162	27.6754
		3395.57	0.00818		3395.57	0.30989		3395.57	0.47065			289.59	3.8423		371.156	6.3256		345.397	7.8335		346.673	8.6923			346.673	8.6923		321.21	15.4079		289.941	19.1055		254.462	20.365		240.619	26.6787		226.44	27.7671			226.44	27.7671
		3394.6	0.00817		3394.6	0.30981		3394.6	0.47073			289.908	3.8343		371.729	6.3256		345.927	7.8479		347.27	8.6784			347.27	8.6784		321.568	15.4079		290.299	19.1599		254.819	20.4201		240.777	26.731		226.757	27.8784			226.757	27.8784
		3393.64	0.00813		3393.64	0.30971		3393.64	0.47073			290.417	3.8343		372.347	6.3256		346.501	7.8335		347.786	8.7079			347.786	8.7079		321.886	15.4751		290.617	19.2122		255.097	20.4575		241.015	26.8209		227.075	27.9526			227.075	27.9526
		3392.68	0.00807		3392.68	0.30957		3392.68	0.47069			290.894	3.8343		372.921	6.3408		347.03	7.8611		348.303	8.7079			348.303	8.7079		322.243	15.491		291.014	19.2289		255.415	20.5126		241.292	26.8544		227.393	28.0443			227.393	28.0443
		3391.71	0.00802		3391.71	0.30942		3391.71	0.4706			291.404	3.8343		373.539	6.3546		347.56	7.8611		348.82	8.7079			348.82	8.7079		322.521	15.5424		291.332	19.2833		255.733	20.5875		241.49	26.9088		227.671	28.1163			227.671	28.1163
		3390.75	0.00801		3390.75	0.30926		3390.75	0.47048			291.976	3.8423		374.113	6.3546		348.089	7.8611		349.297	8.6923			349.297	8.6923		322.919	15.5582		291.729	19.3168		256.05	20.625		241.728	26.9778		227.948	28.2276			227.948	28.2276
		3389.78	0.00802		3389.78	0.30914		3389.78	0.47036			292.422	3.8512		374.687	6.3546		348.663	7.8755		349.854	8.7218			349.854	8.7218		323.197	15.6077		292.007	19.3523		256.328	20.6426		241.966	27.0489		228.266	28.3368			228.266	28.3368
		3388.82	0.00806		3388.82	0.30906		3388.82	0.47025			292.867	3.8592		375.261	6.3698		349.192	7.9018		350.411	8.7218			350.411	8.7218		323.514	15.6255		292.405	19.4234		256.646	20.7175		242.164	27.0656		228.584	28.4306			228.584	28.4306
		3387.85	0.00811		3387.85	0.30902		3387.85	0.47014			293.472	3.8512		375.79	6.3836		349.81	7.8887		350.888	8.7218			350.888	8.7218		323.912	15.675		292.723	19.4757		256.964	20.7549		242.362	27.1367		228.902	28.5223			228.902	28.5223
		3386.89	0.00817		3386.89	0.30905		3386.89	0.47004			293.886	3.8512		376.452	6.3698		350.251	7.9018		351.405	8.7514			351.405	8.7514		324.19	15.6908		293.16	19.5113		257.242	20.7924		242.56	27.1723		229.18	28.5943			229.18	28.5943
		3385.92	0.00819		3385.92	0.30911		3385.92	0.46997			294.427	3.8681		377.026	6.3836		350.825	7.9163		351.922	8.7514			351.922	8.7514		324.547	15.7244		293.398	19.5635		257.52	20.8651		242.797	27.2601		229.458	28.7056			229.458	28.7056
		3384.96	0.00817		3384.96	0.30919		3384.96	0.4699			294.936	3.8592		377.556	6.3836		351.355	7.9018		352.479	8.7653			352.479	8.7653		324.825	15.758		293.755	19.6179		257.798	20.9223		242.995	27.3124		229.735	28.7798			229.735	28.7798
		3384	0.0081		3384	0.30928		3384	0.46986			295.349	3.8592		378.174	6.4126		351.928	7.9163		353.036	8.7653			353.036	8.7653		325.183	15.7917		294.033	19.6347		258.076	20.9774		243.193	27.4003		230.093	28.889			230.093	28.889
		3383.03	0.00799		3383.03	0.30932		3383.03	0.46982			295.89	3.8592		378.748	6.4126		352.502	7.9294		353.473	8.7948			353.473	8.7948		325.5	15.8411		294.391	19.7058		258.393	21.0148		243.391	27.4003		230.411	29.0003			230.411	29.0003
		3382.07	0.00784		3382.07	0.30935		3382.07	0.46979			296.399	3.8681		379.41	6.3974		353.031	7.9439		354.029	8.7809			354.029	8.7809		325.898	15.8589		294.748	19.7225		258.671	21.0699		243.589	27.4546		230.649	29.0919			230.649	29.0919
		3381.1	0.00769		3381.1	0.30932		3381.1	0.46975			296.845	3.8592		380.072	6.4264		353.561	7.9294		354.586	8.7948			354.586	8.7948		326.256	15.8906		295.066	19.7413		258.909	21.0875					230.927	29.1836			230.927	29.1836
		3380.14	0.00753		3380.14	0.30926		3380.14	0.46972			297.386	3.8681		380.69	6.4264		354.179	7.9439		355.103	8.7948			355.103	8.7948		326.573	15.9084		295.344	19.7936		259.187	21.1624					231.245	29.3124			231.245	29.3124
		3379.17	0.00739		3379.17	0.30919		3379.17	0.46968			297.863	3.8761		381.176	6.3974		354.709	7.957		355.62	8.8087			355.62	8.8087		326.891	15.9579		295.702	19.8459		259.545	21.2175					231.522	29.367			231.522	29.367
		3378.21	0.00731		3378.21	0.30912		3378.21	0.46964			298.372	3.8761		381.838	6.4264		355.194	7.9439		356.137	8.8244			356.137	8.8244		327.249	15.9915		295.98	19.8982		259.823	21.2726					231.84	29.4586			231.84	29.4586
		3377.25	0.00729		3377.25	0.30906		3377.25	0.4696			298.849	3.8761		382.545	6.4416		355.767	7.9715		356.614	8.8087			356.614	8.8087		327.526	16.041		296.337	19.9337		260.101	21.3299					232.118	29.5699			232.118	29.5699
		3376.28	0.00731		3376.28	0.30902		3376.28	0.46955			299.359	3.884		383.03	6.4264		356.341	7.9846		357.171	8.8383			357.171	8.8383		327.804	16.041		296.655	19.9693		260.418	21.3849					232.356	29.6616			232.356	29.6616
		3375.32	0.00737		3375.32	0.30902		3375.32	0.46949			299.804	3.8681		383.559	6.4416		356.827	7.9846		357.688	8.8539			357.688	8.8539		328.162	16.0904		296.973	20.0404		260.696	21.4025					232.634	29.7904			232.634	29.7904
		3374.35	0.00744		3374.35	0.30905		3374.35	0.46941			300.281	3.884		384.177	6.4416		357.356	7.9991		358.165	8.8383			358.165	8.8383		328.48	16.0904		297.251	20.0571		260.974	21.4598					232.912	29.8624			232.912	29.8624
		3373.39	0.00749		3373.39	0.30908		3373.39	0.46933			300.79	3.884		384.751	6.4554		357.886	8.0122		358.682	8.8678			358.682	8.8678		328.797	16.1577		297.608	20.1282		261.252	21.5149					233.23	29.9737			233.23	29.9737
		3372.42	0.00753		3372.42	0.30913		3372.42	0.4692			301.268	3.884		385.325	6.4416		358.415	7.9991		359.239	8.8835			359.239	8.8835		329.075	16.1755		297.886	20.1973		261.53	21.57					233.468	30.0828			233.468	30.0828
		3371.46	0.00749		3371.46	0.30918		3371.46	0.46905			301.777	3.893		385.899	6.4554		358.9	8.0254		359.716	8.8974			359.716	8.8974		329.393	16.2071		298.204	20.2161		261.848	21.625					233.785	30.1767			233.785	30.1767
		3370.49	0.00741		3370.49	0.30922		3370.49	0.46889			302.254	3.893		386.517	6.4705		359.474	8.0122		360.233	8.9113			360.233	8.9113		329.75	16.2586		298.522	20.2872		262.126	21.6823					234.063	30.2858			234.063	30.2858
		3369.53	0.00727		3369.53	0.30924		3369.53	0.46868			302.763	3.893		387.091	6.4705		360.048	8.0254		360.75	8.9113			360.75	8.9113		330.029	16.2902		298.839	20.3395		262.364	21.7374					234.341	30.36			234.341	30.36
		3368.57	0.00709		3368.57	0.30924		3368.57	0.46847			303.209	3.9009		387.576	6.4843		360.533	8.053		361.187	8.9269			361.187	8.9269		330.346	16.3239		299.157	20.3918		262.602	21.7924					234.579	30.4692			234.579	30.4692
		3367.6	0.00687		3367.6	0.3092		3367.6	0.46825			303.75	3.9009		388.238	6.4995		361.107	8.053		361.704	8.9269			361.704	8.9269		330.584	16.3417		299.475	20.4273		262.88	21.8299					234.897	30.5434			234.897	30.5434
		3366.64	0.00667		3366.64	0.30914		3366.64	0.46806			304.259	3.9009		388.724	6.4843		361.636	8.0674		362.221	8.9565			362.221	8.9565		330.902	16.3911		299.753	20.4441		263.158	21.885					235.135	30.6525			235.135	30.6525
		3365.67	0.00648		3365.67	0.30907		3365.67	0.46791			304.736	3.9009		389.297	6.4843		362.166	8.053		362.778	8.9704			362.778	8.9704		331.22	16.407		300.11	20.5319		263.436	21.9422
		3364.71	0.00632		3364.71	0.30896		3364.71	0.4678			305.245	3.893		389.916	6.4995		362.739	8.0806		363.215	8.9565			363.215	8.9565		331.537	16.4742		300.348	20.5674		263.714	21.9973
		3363.74	0.00622		3363.74	0.30886		3363.74	0.46776			305.691	3.9099		390.489	6.4995		363.225	8.0674		363.772	8.9565			363.772	8.9565		331.895	16.4742		300.666	20.6218		263.992	22.0524
		3362.78	0.00617		3362.78	0.30875		3362.78	0.46776			306.2	3.9009		391.107	6.5133		363.754	8.095		364.249	8.986			364.249	8.986		332.213	16.5237		300.904	20.6741		264.23	22.0722
		3361.82	0.00617		3361.82	0.30864		3361.82	0.46781			306.709	3.9009		391.637	6.5133		364.372	8.095		364.805	8.986			364.805	8.986		332.451	16.5573		301.222	20.7097		264.508	22.1074
		3360.85	0.00622		3360.85	0.30855		3360.85	0.46789			307.154	3.9099		392.211	6.5423		364.902	8.1358		365.322	8.9999			365.322	8.9999		332.769	16.5751		301.5	20.7452		264.706	22.2022
		3359.89	0.0063		3359.89	0.30846		3359.89	0.46799			307.632	3.9178		392.74	6.5133		365.387	8.1082		365.839	8.9999			365.839	8.9999		333.086	16.6246		301.817	20.8331		265.024	22.2374
		3358.92	0.0064		3358.92	0.30838		3358.92	0.46807			308.173	3.9009		393.314	6.5423		365.916	8.1213		366.356	9.0138			366.356	9.0138		333.364	16.6404		302.095	20.9021		265.262	22.3123
		3357.96	0.00648		3357.96	0.30831		3357.96	0.46813			308.618	3.9178		393.888	6.5561		366.446	8.1358		366.873	9.0295			366.873	9.0295		333.642	16.6919		302.413	20.9376		265.54	22.3674
		3356.99	0.00653		3356.99	0.30824		3356.99	0.46814			309.095	3.9178		394.462	6.5561		366.975	8.1358		367.35	9.0434			367.35	9.0434		333.96	16.7077		302.691	20.9376		265.738	22.4048
		3356.03	0.00654		3356.03	0.30814		3356.03	0.4681			309.572	3.9268		395.08	6.5713		367.416	8.1489		367.867	9.0434			367.867	9.0434		334.277	16.7749		302.969	21.0443		266.016	22.4599
		3355.06	0.00651		3355.06	0.30804		3355.06	0.46801			310.05	3.9178		395.654	6.5423		367.946	8.1634		368.384	9.0434			368.384	9.0434		334.595	16.7908		303.247	21.0799		266.294	22.4973
		3354.1	0.00643		3354.1	0.30792		3354.1	0.46784			310.527	3.9268		396.183	6.5713		368.475	8.1765		368.861	9.0729			368.861	9.0729		334.873	16.8402		303.604	21.1489		266.532	22.5899
		3353.14	0.0063		3353.14	0.30781		3353.14	0.46763			311.004	3.9268		396.757	6.5561		369.049	8.1634		369.338	9.059			369.338	9.059		335.231	16.858		303.842	21.1844		266.81	22.6471
		3352.17	0.00611		3352.17	0.30769		3352.17	0.46736			311.513	3.9268		397.331	6.5713		369.534	8.1765		369.815	9.0868			369.815	9.0868		335.469	16.8917		304.12	21.2555		267.048	22.7022
		3351.21	0.00592		3351.21	0.30758		3351.21	0.46706			312.022	3.9347		397.904	6.5561		370.02	8.2041		370.292	9.0868			370.292	9.0868		335.786	16.9233		304.398	21.2911		267.326	22.7573
		3350.24	0.00571		3350.24	0.30747		3350.24	0.46674			312.532	3.9347		398.434	6.5851		370.549	8.2041		370.809	9.1025			370.809	9.1025		336.064	16.9748		304.716	21.3434		267.564	22.8123
		3349.28	0.00552		3349.28	0.30739		3349.28	0.46642			313.009	3.9268		399.096	6.5851		371.123	8.2041		371.366	9.1025			371.366	9.1025		336.302	17.0084		304.994	21.3957		267.803	22.8322
		3348.31	0.00535		3348.31	0.30732		3348.31	0.46612			313.486	3.9347		399.626	6.5851		371.652	8.2041		371.883	9.1164			371.883	9.1164		336.58	17.0242		305.232	21.448		268.041	22.9049
		3347.35	0.00521		3347.35	0.30726		3347.35	0.46587			313.963	3.9427		400.2	6.5851		372.182	8.2186		372.36	9.132			372.36	9.132		336.898	17.0737		305.51	21.5023		268.279	22.9621
		3346.39	0.00512		3346.39	0.3072		3346.39	0.46568			314.473	3.9427		400.773	6.6141		372.712	8.2186		372.877	9.132			372.877	9.132		337.216	17.1073		305.788	21.5358		268.517	23.0348
		3345.42	0.00509		3345.42	0.30716		3345.42	0.46556			314.95	3.9427		401.303	6.6003		373.196	8.2317		373.394	9.132			373.394	9.132		337.494	17.1568		306.105	21.6069		268.755	23.0547
		3344.46	0.00507		3344.46	0.3071		3344.46	0.46552			315.491	3.9427		401.788	6.6141		373.726	8.2449		373.911	9.1616			373.911	9.1616		337.772	17.1746		306.344	21.6592		269.033	23.1296
		3343.49	0.00509		3343.49	0.30704		3343.49	0.46552			316	3.9516		402.45	6.6293		374.255	8.2593		374.428	9.1616			374.428	9.1616		338.089	17.224		306.661	21.7136		269.231	23.1846
		3342.53	0.0051		3342.53	0.30696		3342.53	0.46556			316.477	3.9427		402.98	6.6293		374.785	8.2593		374.865	9.1616			374.865	9.1616		338.367	17.2399		306.939	21.747		269.47	23.2221
		3341.56	0.0051		3341.56	0.30685		3341.56	0.4656			316.955	3.9427		403.51	6.6431		375.27	8.2725		375.422	9.1616			375.422	9.1616		338.645	17.2913		307.177	21.8181		269.668	23.2771
		3340.6	0.00505		3340.6	0.30671		3340.6	0.46563			317.496	3.9596		404.039	6.6293		375.844	8.2725		375.939	9.1894			375.939	9.1894		338.923	17.3249		307.455	21.8704		269.946	23.352
		3339.63	0.00497		3339.63	0.30655		3339.63	0.46564			317.909	3.9427		404.569	6.6569		376.285	8.2725		376.376	9.1894			376.376	9.1894		339.201	17.3566		307.733	21.9248		270.144	23.4247
		3338.67	0.00486		3338.67	0.30638		3338.67	0.46564			318.386	3.9596		405.231	6.6721		376.903	8.3001		376.853	9.205			376.853	9.205		339.519	17.408		307.971	21.9771		270.382	23.4622
		3337.71	0.00474		3337.71	0.30623		3337.71	0.46563			318.927	3.9516		405.716	6.6569		377.433	8.3001		377.45	9.2346			377.45	9.2346		339.836	17.4397		308.249	22.0127		270.581	23.5172
		3336.74	0.00461		3336.74	0.30611		3336.74	0.46564			319.373	3.9596		406.29	6.6721		377.874	8.3001		377.927	9.205			377.927	9.205		340.114	17.4733		308.487	22.0482		270.859	23.5745
		3335.78	0.00452		3335.78	0.30602		3335.78	0.46565			319.882	3.9596		406.776	6.6721		378.403	8.3145		378.444	9.2485			378.444	9.2485		340.392	17.507		308.765	22.1172		271.057	23.6296
		3334.81	0.00446		3334.81	0.30601		3334.81	0.46571			320.327	3.9596		407.394	6.7011		378.933	8.3145		378.921	9.2641			378.921	9.2641		340.67	17.5406		309.043	22.1716		271.255	23.6847
		3333.85	0.00448		3333.85	0.30605		3333.85	0.46578			320.805	3.9685		407.879	6.6859		379.462	8.3145		379.478	9.2641			379.478	9.2641		340.948	17.5901		309.321	22.2406		271.533	23.7397
		3332.88	0.00452		3332.88	0.30612		3332.88	0.46585			321.314	3.9596		408.497	6.6859		379.991	8.3553		379.994	9.2641			379.994	9.2641		341.265	17.6079		309.559	22.295		271.732	23.8146
		3331.92	0.0046		3331.92	0.30622		3331.92	0.46589			321.791	3.9596		408.982	6.7011		380.521	8.3408		380.432	9.2641			380.432	9.2641		341.504	17.6415		309.797	22.3285		271.93	23.8322
		3330.96	0.00469		3330.96	0.30629		3330.96	0.46587			322.3	3.9685		409.644	6.7011		381.006	8.3553		380.949	9.278			380.949	9.278		341.781	17.7246		310.035	22.3828		272.168	23.9071
		3329.99	0.00476		3329.99	0.30632		3329.99	0.46578			322.746	3.9765		410.174	6.7011		381.536	8.3553		381.426	9.3076			381.426	9.3076		342.099	17.7246		310.313	22.4519		272.367	23.9446
		3329.03	0.00481		3329.03	0.30632		3329.03	0.46561			323.318	3.9765		410.792	6.7301		382.021	8.3684		381.903	9.3215			381.903	9.3215		342.377	17.7562		310.591	22.4707		272.605	23.982
		3328.06	0.00483		3328.06	0.30626		3328.06	0.46535			323.7	3.9685		411.322	6.7301		382.506	8.3829		382.5	9.3215			382.5	9.3215		342.655	17.8077		310.789	22.5585		272.843	24.0195
		3327.1	0.00483		3327.1	0.30616		3327.1	0.46503			324.177	3.9765		411.94	6.7439		383.036	8.3684		382.977	9.3215			382.977	9.3215		342.933	17.8413		311.067	22.6108		273.002	24.0922
		3326.13	0.0048		3326.13	0.30602		3326.13	0.46469			324.75	3.9685		412.47	6.7301		383.61	8.396		383.493	9.3215			383.493	9.3215		343.211	17.8571		311.305	22.6631		273.2	24.1296
		3325.17	0.00477		3325.17	0.30588		3325.17	0.46435			325.227	3.9765		413.043	6.7439		384.139	8.396		383.971	9.351			383.971	9.351		343.449	17.9066		311.583	22.7175		273.398	24.1847
		3324.2	0.00475		3324.2	0.30571		3324.2	0.46403			325.705	3.9855		413.529	6.7439		384.58	8.396		384.448	9.3371			384.448	9.3371		343.727	17.9402		311.781	22.7342		273.597	24.242
		3323.24	0.00472		3323.24	0.30556		3323.24	0.46377			326.246	3.9855		414.147	6.7577		385.154	8.4105		384.925	9.3371			384.925	9.3371		344.045	17.9897		312.019	22.8053		273.875	24.2794
		3322.28	0.00469		3322.28	0.30538		3322.28	0.46355			326.723	3.9855		414.588	6.7577		385.683	8.4236		385.482	9.3649			385.482	9.3649		344.283	18.0411		312.297	22.8409		274.033	24.3147
		3321.31	0.00466		3321.31	0.3052		3321.31	0.4634			327.168	3.9765		415.25	6.7729		386.169	8.4236		385.919	9.3945			385.919	9.3945		344.6	18.057		312.575	22.8932		274.192	24.3719
		3320.35	0.00459		3320.35	0.30501		3320.35	0.4633			327.646	3.9934		415.691	6.7867		386.61	8.4512		386.356	9.3649			386.356	9.3649		344.878	18.1242		312.852	22.9622		274.351	24.3521
		3319.38	0.00448		3319.38	0.30482		3319.38	0.46325			328.123	3.9934		416.221	6.7729		387.139	8.4381		386.913	9.4101			386.913	9.4101		345.156	18.1401		313.091	23.0166		274.509	24.3896
		3318.42	0.00434		3318.42	0.30463		3318.42	0.46323			328.632	3.9934		416.75	6.8019		387.669	8.4512		387.39	9.3945			387.39	9.3945		345.434	18.1895		313.329	23.0688		274.707	24.4094
		3317.45	0.00417		3317.45	0.30445		3317.45	0.46323			329.077	4.0014		417.368	6.8019		388.198	8.4643		387.827	9.4101			387.827	9.4101		345.672	18.2073		313.567	23.1399		274.866	24.427
		3316.49	0.00398		3316.49	0.3043		3316.49	0.46323			329.618	3.9934		417.898	6.7729		388.683	8.4643		388.344	9.424			388.344	9.424		345.91	18.241		313.844	23.1755		275.025	24.4446
		3315.53	0.00379		3315.53	0.3042		3315.53	0.46325			330.096	3.9855		418.339	6.7867		389.257	8.4788		388.821	9.4397			388.821	9.4397		346.188	18.2904		314.043	23.2445		275.183	24.4446
		3314.56	0.00359		3314.56	0.30414		3314.56	0.46323			330.637	4.0103		418.869	6.7867		389.787	8.4788		389.338	9.4536			389.338	9.4536		346.506	18.3399		314.281	23.2801		275.342	24.4821
		3313.6	0.00342		3313.6	0.3041		3313.6	0.46319			331.114	4.0103		419.486	6.8157		390.272	8.4788		389.815	9.4675			389.815	9.4675		346.744	18.4071		314.559	23.3512		275.501	24.5195
		3312.63	0.00328		3312.63	0.30409		3312.63	0.46311			331.528	4.0103		419.972	6.8157		390.801	8.492		390.252	9.4675			390.252	9.4675		347.062	18.423		314.797	23.4035		275.699	24.5746
		3311.67	0.00316		3311.67	0.30408		3311.67	0.46297			332.005	4.0014		420.502	6.8157		391.331	8.492		390.649	9.4675			390.649	9.4675		347.3	18.4408		315.075	23.439		275.898	24.5944
		3310.7	0.00306		3310.7	0.30404		3310.7	0.46276			332.482	4.0183		421.075	6.8157		391.816	8.5064		391.166	9.4675			391.166	9.4675		347.577	18.4902		315.312	23.5101		276.017	24.6671
		3309.74	0.00297		3309.74	0.30396		3309.74	0.4625			332.991	4.0103		421.605	6.8447		392.301	8.5196		391.644	9.5127			391.644	9.5127		347.855	18.5239		315.551	23.5624		276.215	24.7244
		3308.77	0.00289		3308.77	0.30381		3308.77	0.46217			333.5	4.0014		422.09	6.8447		392.875	8.534		392.121	9.497			392.121	9.497		348.133	18.5733		315.789	23.598		276.374	24.742
		3307.81	0.0028		3307.81	0.30362		3307.81	0.4618			333.946	4.0103		422.664	6.8599		393.361	8.5196		392.598	9.5266			392.598	9.5266		348.411	18.6228		316.067	23.667		276.572	24.7618
		3306.85	0.00272		3306.85	0.30341		3306.85	0.46138			334.455	4.0183		423.149	6.8599		393.802	8.5472		393.154	9.5127			393.154	9.5127		348.609	18.6406		316.305	23.6858		276.691	24.8169
		3305.88	0.00263		3305.88	0.30317		3305.88	0.46094			334.932	4.0272		423.679	6.8447		394.375	8.5616		393.671	9.5405			393.671	9.5405		348.887	18.6564		316.503	23.7737		276.89	24.8544
		3304.92	0.00257		3304.92	0.30296		3304.92	0.46049			335.378	4.0183		424.208	6.8737		394.861	8.5616		394.109	9.5561			394.109	9.5561		349.165	18.7237		316.741	23.8259		277.009	24.8544
		3303.95	0.00251		3303.95	0.30281		3303.95	0.46011			335.919	4.0183		424.694	6.8737		395.39	8.5616		394.586	9.5561			394.586	9.5561		349.403	18.7573		317.019	23.8782		277.127	24.8169
		3302.99	0.00249		3302.99	0.30274		3302.99	0.45979			336.364	4.0272		425.267	6.8875		395.831	8.5748		395.063	9.57			395.063	9.57		349.681	18.791		317.217	23.9326		277.247	24.7795
		3302.02	0.0025		3302.02	0.30274		3302.02	0.45959			336.81	4.0183		425.709	6.8875		396.361	8.5879		395.5	9.5561			395.5	9.5561		349.919	18.8404		317.495	23.9661		277.365	24.742
		3301.06	0.00254		3301.06	0.30283		3301.06	0.45948			337.319	4.0352		426.282	6.8875		396.846	8.5879		396.017	9.5857			396.017	9.5857		350.157	18.8404		317.693	24.0372		277.524	24.7795
		3300.1	0.00262		3300.1	0.303		3300.1	0.45946			337.86	4.0272		426.768	6.9026		397.42	8.5879		396.454	9.5857			396.454	9.5857		350.475	18.9057		317.931	24.0727		277.643	24.8169
		3299.13	0.00275		3299.13	0.30322		3299.13	0.45956			338.305	4.0352		427.297	6.9026		397.905	8.6155		396.892	9.5996			396.892	9.5996		350.713	18.9571		318.169	24.1606		277.802	24.872
		3298.17	0.00288		3298.17	0.30344		3298.17	0.45972			338.782	4.0431		427.783	6.9026		398.39	8.6155		397.329	9.6291			397.329	9.6291		350.991	19.0066		318.407	24.1961		278.04	24.9645
		3297.2	0.00304		3297.2	0.30365		3297.2	0.45994			339.292	4.0272		428.312	6.9165		399.008	8.6155		397.806	9.6726			397.806	9.6726		351.229	19.0402		318.685	24.2484		278.199	25.0394
		3296.24	0.00322		3296.24	0.30381		3296.24	0.46018			339.769	4.0352		428.842	6.9165		399.449	8.6431		398.323	9.6587			398.323	9.6587		351.507	19.0561		318.883	24.3195		278.357	25.1319
		3295.27	0.00341		3295.27	0.3039		3295.27	0.46038			340.246	4.0352		429.371	6.9026		399.979	8.6431		398.84	9.6726			398.84	9.6726		351.745	19.1055		319.161	24.3551		278.556	25.2244
		3294.31	0.00362		3294.31	0.30392		3294.31	0.46055			340.787	4.0352		429.812	6.9454		400.464	8.6431		399.237	9.6882			399.237	9.6882		352.023	19.1392		319.36	24.4241		278.714	25.3169
		3293.34	0.00382		3293.34	0.30385		3293.34	0.46065			341.201	4.0352		430.386	6.9316		400.993	8.6431		399.714	9.7021			399.714	9.7021		352.221	19.1728		319.598	24.4785		278.873	25.372
		3292.38	0.00401		3292.38	0.30372		3292.38	0.46066			341.646	4.0521		430.872	6.9454		401.523	8.6576		400.191	9.6882			400.191	9.6882		352.459	19.2064		319.875	24.5308		279.071	25.4844
		3291.42	0.00419		3291.42	0.30353		3291.42	0.4606			342.187	4.0431		431.401	6.9744		402.008	8.6838		400.628	9.6882			400.628	9.6882		352.657	19.24		320.113	24.6019		279.23	25.5593
		3290.45	0.00435		3290.45	0.30331		3290.45	0.46048			342.633	4.0521		431.798	6.9744		402.493	8.6707		401.066	9.7021			401.066	9.7021		352.935	19.2895		320.352	24.6353		279.389	25.6518
		3289.49	0.00446		3289.49	0.30308		3289.49	0.4603			343.046	4.0521		432.416	6.9606		403.023	8.6838		401.583	9.7178			401.583	9.7178		353.173	19.339		320.55	24.7065		279.507	25.6892
		3288.52	0.00453		3288.52	0.30287		3288.52	0.4601			343.555	4.0521		432.945	6.9606		403.508	8.6838		402.02	9.7317			402.02	9.7317		353.451	19.3726		320.748	24.7587		279.706	25.7619
		3287.56	0.00455		3287.56	0.30271		3287.56	0.45989			344	4.0521		433.387	6.9744		404.038	8.6983		402.457	9.7456			402.457	9.7456		353.689	19.4062		320.986	24.7943		279.864	25.8368
		3286.59	0.00453		3286.59	0.30261		3286.59	0.45971			344.414	4.0521		433.916	6.9882		404.523	8.7114		403.014	9.7612			403.014	9.7612		353.927	19.4557		321.224	24.8654		279.983	25.8743
		3285.63	0.0045		3285.63	0.30259		3285.63	0.45959			344.891	4.06		434.446	6.9882		404.964	8.7114		403.411	9.7751			403.411	9.7751		354.165	19.4893		321.502	24.9532		280.142	25.8743
		3284.67	0.00448		3284.67	0.30267		3284.67	0.45953			345.337	4.06		434.887	7.0034		405.538	8.7259		403.889	9.7908			403.889	9.7908		354.403	19.5388		321.7	24.97		280.301	25.8919
		3283.7	0.00448		3283.7	0.30283		3283.7	0.45955			345.846	4.069		435.372	7.0172		406.023	8.7259		404.365	9.7908			404.365	9.7908		354.641	19.5566		321.938	25.0411		280.459	25.8919
		3282.74	0.00452		3282.74	0.30307		3282.74	0.45964			346.355	4.06		435.946	7.0172		406.553	8.739		404.803	9.8047			404.803	9.8047		354.879	19.5902		322.216	25.0766		280.578	25.8743
		3281.77	0.00461		3281.77	0.30339		3281.77	0.45979			346.8	4.06		436.431	7.0172		406.994	8.7535		405.2	9.8186			405.2	9.8186		355.077	19.6397		322.414	25.1478		280.737	25.9117
		3280.81	0.00475		3280.81	0.30375		3280.81	0.46			347.278	4.0521		436.917	7.0324		407.479	8.739		405.637	9.8186			405.637	9.8186		355.315	19.6733		322.613	25.2		280.856	25.9844
		3279.84	0.00489		3279.84	0.30412		3279.84	0.46021			347.723	4.069		437.446	7.0324		408.009	8.7666		406.154	9.8186			406.154	9.8186		355.514	19.6891		322.89	25.2356		281.054	26.0395
		3278.88	0.00502		3278.88	0.30448		3278.88	0.46043			348.264	4.069		437.976	7.0324		408.538	8.7666		406.632	9.8481			406.632	9.8481		355.712	19.7228		323.049	25.3046		281.213	26.1144
		3277.91	0.00509		3277.91	0.30479		3277.91	0.46059			348.678	4.0769		438.461	7.0614		409.023	8.7666		407.029	9.8777			407.029	9.8777		355.99	19.79		323.327	25.3234		281.371	26.2069
		3276.95	0.00507		3276.95	0.30502		3276.95	0.46071			349.155	4.0859		438.991	7.0614		409.509	8.7942		407.466	9.8638			407.466	9.8638		356.267	19.8395		323.525	25.3925		281.57	26.2642
		3275.99	0.00496		3275.99	0.30515		3275.99	0.46074			349.6	4.0769		439.52	7.0614		409.994	8.8074		407.903	9.8777			407.903	9.8777		356.506	19.8731		323.763	25.4636		281.728	26.3743
		3275.02	0.00474		3275.02	0.30516		3275.02	0.4607			350.11	4.0769		439.961	7.0614		410.479	8.8074		408.38	9.9072			408.38	9.9072		356.744	19.9226		324.001	25.4991		281.927	26.4492
		3274.06	0.00443		3274.06	0.30506		3274.06	0.46058			350.555	4.0859		440.447	7.0752		410.964	8.835		408.858	9.9211			408.858	9.9211		356.982	19.9562		324.199	25.587		282.085	26.5417
		3273.09	0.00406		3273.09	0.30484		3273.09	0.46037			350.968	4.0859		440.888	7.0904		411.45	8.8218		409.255	9.9211			409.255	9.9211		357.22	19.9721		324.437	25.6392		282.284	26.5968
		3272.13	0.00365		3272.13	0.30453		3272.13	0.46011			351.509	4.0859		441.417	7.0752		411.979	8.8495		409.692	9.9368			409.692	9.9368		357.458	20.0235		324.675	25.6748		282.403	26.6518
		3271.16	0.00328		3271.16	0.30417		3271.16	0.45978			351.987	4.0859		441.858	7.118		412.421	8.8626		410.089	9.9507			410.089	9.9507		357.696	20.0393		324.913	25.7459		282.561	26.7091
		3270.2	0.00295		3270.2	0.30378		3270.2	0.45941			352.432	4.0938		442.299	7.1042		412.95	8.8495		410.567	9.9507			410.567	9.9507		357.934	20.073		325.072	25.7815		282.72	26.8016
		3269.24	0.00271		3269.24	0.30341		3269.24	0.45902			352.909	4.0938		442.696	7.1042		413.391	8.8626		410.964	9.9507			410.964	9.9507		358.172	20.1224		325.27	25.8505		282.878	26.8193
		3268.27	0.00259		3268.27	0.30308		3268.27	0.45861			353.355	4.0938		443.27	7.1042		413.92	8.8626		411.401	9.9663			411.401	9.9663		358.41	20.1719		325.508	25.9049		282.997	26.8942
		3267.31	0.00259		3267.31	0.30282		3267.31	0.4582			353.832	4.0938		443.755	7.1332		414.45	8.8771		411.918	9.9802			411.918	9.9802		358.648	20.1719		325.706	25.9572		283.116	26.9118
		3266.34	0.00266		3266.34	0.30265		3266.34	0.45781			354.309	4.1018		444.241	7.1332		414.935	8.8771		412.315	9.9959			412.315	9.9959		358.846	20.2391		325.944	25.9927		283.275	26.9118
		3265.38	0.0028		3265.38	0.30258		3265.38	0.45747			354.755	4.1018		444.77	7.1332		415.376	8.8902		412.713	10.0098			412.713	10.0098		359.084	20.2886		--	--		283.394	26.9118
		3264.41	0.00302		3264.41	0.30258		3264.41	0.45718			355.2	4.0938		445.256	7.1332		415.862	8.8902		413.15	10.0237			413.15	10.0237		359.322	20.3064		--	--		283.512	26.9118
		3263.45	0.00328		3263.45	0.30264		3263.45	0.45696			355.709	4.1018		445.741	7.147		416.391	8.9178		413.587	10.0532			413.587	10.0532		359.56	20.3717		--	--		283.631	26.9492
		3262.48	0.00355		3262.48	0.30273		3262.48	0.45682			356.187	4.1107		446.138	7.147		416.876	8.9309		414.024	10.0532			414.024	10.0532		359.759	20.4231		--	--		283.79	26.9691
		3261.52	0.0038		3261.52	0.30283		3261.52	0.45677			356.632	4.1107		446.667	7.147		417.362	8.9309		414.502	10.0828			414.502	10.0828		359.957	20.439		--	--		283.909	27.0241
		3260.56	0.004		3260.56	0.30294		3260.56	0.45677			357.109	4.1107		447.153	7.176		417.803	8.9309		414.899	10.0828			414.899	10.0828		360.195	20.4726		--	--		284.107	27.0792
		3259.59	0.00413		3259.59	0.30304		3259.59	0.45681			357.587	4.1187		447.638	7.1912		418.288	8.9454		415.296	10.0967			415.296	10.0967		360.433	20.5062		--	--
		3258.63	0.00416		3258.63	0.3031		3258.63	0.45686			358.064	4.1187		448.079	7.1912		418.773	8.973		415.694	10.1123			415.694	10.1123		360.671	20.5715		--	--
		3257.66	0.00409		3257.66	0.30311		3257.66	0.4569			358.541	4.1107		448.564	7.1912		419.347	8.973		416.171	10.1262			416.171	10.1262		360.909	20.6052		--	--
		3256.7	0.00393		3256.7	0.30308		3256.7	0.45692			358.986	4.1107		449.05	7.1912		419.788	9.0006		416.528	10.1262			416.528	10.1262		361.107	20.6388		--	--
		3255.73	0.00367		3255.73	0.30301		3255.73	0.45686			359.432	4.1107		449.579	7.205		420.318	8.9861		416.966	10.1558			416.966	10.1558		361.305	20.6724		--	--
		3254.77	0.00335		3254.77	0.30288		3254.77	0.45675			359.909	4.1276		450.02	7.2202		420.803	9.0006		417.442	10.1558			417.442	10.1558		361.503	20.6882		--	--
		3253.81	0.00295		3253.81	0.30271		3253.81	0.45659			360.418	4.1187		450.506	7.205		421.244	9.0137		417.88	10.1714			417.88	10.1714		361.741	20.7397		--	--
		3252.84	0.00253		3252.84	0.30251		3252.84	0.45637			360.832	4.1187		450.991	7.234		421.729	9.0137		418.277	10.1853			418.277	10.1853		361.979	20.7733		--	--
		3251.88	0.0021		3251.88	0.30227		3251.88	0.45613			361.309	4.1276		451.476	7.2202		422.214	9.0269		418.714	10.1853			418.714	10.1853		362.218	20.8228		--	--
		3250.91	0.00172		3250.91	0.30204		3250.91	0.45591			361.755	4.1276		451.962	7.234		422.656	9.0413		419.112	10.2149			419.112	10.2149		362.416	20.8722		--	--
		3249.95	0.00137		3249.95	0.30184		3249.95	0.45572			362.168	4.1276		452.403	7.2478		423.185	9.0413		419.549	10.2149			419.549	10.2149		362.654	20.8881		--	--
		3248.98	0.00108		3248.98	0.30169		3248.98	0.45561			362.677	4.1356		452.888	7.2478		423.67	9.0545		419.946	10.2444			419.946	10.2444		362.852	20.9217		--	--
		3248.02	0.000881545		3248.02	0.30158		3248.02	0.45557			363.154	4.1356		453.418	7.2478		424.111	9.0545		420.384	10.2583			420.384	10.2583		363.13	20.9731		--	--
		3247.05	0.000757225		3247.05	0.30153		3247.05	0.4556			363.536	4.1446		453.859	7.2768		424.641	9.0689		420.821	10.2583			420.821	10.2583		363.328	21.0048		--	--
		3246.09	0.000723319		3246.09	0.30154		3246.09	0.45569			363.982	4.1356		454.3	7.2768		425.082	9.0689		421.258	10.2879			421.258	10.2879		363.566	21.0226		--	--
		3245.13	0.000768527		3245.13	0.30161		3245.13	0.45585			364.491	4.1446		454.741	7.2768		425.523	9.0821		421.655	10.2879			421.655	10.2879		363.804	21.0721		--	--
		3244.16	0.000904149		3244.16	0.30173		3244.16	0.456			364.968	4.1605		455.226	7.292		425.964	9.0821		422.053	10.3018			422.053	10.3018		364.002	21.0899		--	--
		3243.2	0.00113		3243.2	0.30189		3243.2	0.45615			365.413	4.1446		455.712	7.292		426.449	9.1097		422.45	10.3313			422.45	10.3313		364.24	21.1215		--	--
		3242.23	0.00144		3242.23	0.30208		3242.23	0.45629			365.891	4.1525		456.108	7.3058		426.89	9.0965		422.808	10.3174			422.808	10.3174		364.439	21.2046		--	--
		3241.27	0.00183		3241.27	0.3023		3241.27	0.45641			366.368	4.1446		456.726	7.3058		427.331	9.1241		423.205	10.3609			423.205	10.3609		364.677	21.2382		--	--
		3240.3	0.00228		3240.3	0.30252		3240.3	0.45651			366.845	4.1605		457.079	7.3209		427.861	9.1241		423.682	10.347			423.682	10.347		364.875	21.2719		--	--
		3239.34	0.00276		3239.34	0.30277		3239.34	0.45659			367.259	4.1694		457.564	7.3348		428.346	9.1373		424.079	10.3609			424.079	10.3609		365.073	21.2897		--	--
		3238.38	0.00323		3238.38	0.30302		3238.38	0.45664			367.704	4.1525		458.05	7.3209		428.832	9.1504		424.477	10.3748			424.477	10.3748		365.311	21.3213		--	--
		3237.41	0.00366		3237.41	0.30325		3237.41	0.45668			368.118	4.1605		458.402	7.3348		429.317	9.1649		424.874	10.3748			424.874	10.3748		365.469	21.3728		--	--
		3236.45	0.00401		3236.45	0.30345		3236.45	0.45671			368.595	4.1694		458.976	7.3486		429.758	9.178		425.272	10.4043			425.272	10.4043		365.707	21.4044		--	--
		3235.48	0.00428		3235.48	0.30361		3235.48	0.45673			369.136	4.1774		459.417	7.3486		430.154	9.178		425.669	10.42			425.669	10.42		365.945	21.4381		--	--
		3234.52	0.00443		3234.52	0.30369		3234.52	0.45671			369.55	4.1694		459.902	7.3637		430.684	9.178		426.106	10.4339			426.106	10.4339		366.104	21.5053		--	--
		3233.55	0.00448		3233.55	0.30371		3233.55	0.4567			370.027	4.1774		460.299	7.3776		431.125	9.1925		426.504	10.4495			426.504	10.4495		366.262	21.5212		--	--
		3232.59	0.00443		3232.59	0.30363		3232.59	0.45668			370.441	4.1774		460.74	7.3927		431.61	9.2201		426.901	10.4634			426.901	10.4634		366.5	21.5548		--	--
		3231.62	0.00431		3231.62	0.30351		3231.62	0.45667			370.886	4.1774		461.182	7.3927		432.096	9.2201		427.298	10.4773			427.298	10.4773		366.699	21.6062		--	--
		3230.66	0.00413		3230.66	0.30333		3230.66	0.4567			371.363	4.1863		461.667	7.3927		432.537	9.2201		427.656	10.4773			427.656	10.4773		366.976	21.6715		--	--
		3229.7	0.00392		3229.7	0.30314		3229.7	0.45675			371.809	4.1863		462.108	7.3927		432.978	9.2332		428.053	10.5069			428.053	10.5069		367.175	21.6893		--	--
		3228.73	0.00372		3228.73	0.30295		3228.73	0.45685			372.254	4.1694		462.637	7.4065		433.419	9.2464		428.45	10.5069			428.45	10.5069		367.373	21.721		--	--
		3227.77	0.00355		3227.77	0.30279		3227.77	0.45697			372.636	4.1863		463.034	7.4217		433.948	9.2464		428.848	10.5225			428.848	10.5225		367.611	21.7724		--	--
		3226.8	0.00342		3226.8	0.30265		3226.8	0.45711			373.113	4.1943		463.475	7.4217		434.434	9.2608		429.245	10.5225			429.245	10.5225		367.809	21.7724		--	--
		3225.84	0.00338		3225.84	0.30259		3225.84	0.45725			373.59	4.1863		463.916	7.4217		434.875	9.274		429.643	10.5364			429.643	10.5364		368.007	21.8219		--	--
		3224.87	0.0034		3224.87	0.30259		3224.87	0.45735			374.067	4.1943		464.313	7.4355		435.36	9.274		430.12	10.5503			430.12	10.5503		368.205	21.8713		--	--
		3223.91	0.0035		3223.91	0.30267		3223.91	0.4574			374.513	4.1863		464.798	7.4355		435.845	9.2884		430.438	10.5799			430.438	10.5799		368.404	21.905		--	--
		3222.95	0.00365		3222.95	0.30279		3222.95	0.4574			374.895	4.1943		465.195	7.4507		436.286	9.2884		430.835	10.5799			430.835	10.5799		368.642	21.9722		--	--
		3221.98	0.00384		3221.98	0.30293		3221.98	0.45733			375.34	4.2022		465.592	7.4507		436.772	9.2884		431.232	10.6094			431.232	10.6094		368.84	21.9722		--	--
		3221.02	0.00401		3221.02	0.30308		3221.02	0.45721			375.817	4.1943		466.077	7.4645		437.213	9.316		431.63	10.5955			431.63	10.5955		369.078	22.0217		--	--
		3220.05	0.00415		3220.05	0.3032		3220.05	0.45703			376.295	4.2112		466.518	7.4783		437.61	9.3292		431.987	10.6094			431.987	10.6094		369.236	22.0375		--	--
		3219.09	0.0042		3219.09	0.30328		3219.09	0.45679			376.74	4.2112		467.004	7.4783		438.051	9.316		432.424	10.6094			432.424	10.6094		369.435	22.1048		--	--
		3218.12	0.00417		3218.12	0.30329		3218.12	0.45655			377.185	4.2022		467.445	7.4783		438.536	9.3292		432.822	10.6529			432.822	10.6529		369.633	22.1226		--	--
		3217.16	0.00405		3217.16	0.30324		3217.16	0.4563			377.631	4.2112		467.797	7.4935		438.933	9.3292		433.219	10.6529			433.219	10.6529		369.831	22.1721		--	--
		3216.19	0.00383		3216.19	0.30316		3216.19	0.45605			378.044	4.2112		468.238	7.5225		439.374	9.3699		433.656	10.6685			433.656	10.6685		370.029	22.2057		--	--
		3215.23	0.00356		3215.23	0.30305		3215.23	0.45582			378.49	4.2191		468.68	7.5073		439.859	9.3699		433.974	10.6685			433.974	10.6685		370.227	22.2551		--	--
		3214.27	0.00327		3214.27	0.30296		3214.27	0.45564			378.935	4.2191		469.121	7.5225		440.389	9.3699		434.371	10.6824			434.371	10.6824		370.386	22.271		--	--
		3213.3	0.00298		3213.3	0.3029		3213.3	0.45552			379.412	4.2112		469.518	7.5363		440.874	9.3844		434.769	10.6824			434.769	10.6824		370.584	22.3382		--	--
		3212.34	0.00276		3212.34	0.3029		3212.34	0.45545			379.858	4.2191		469.959	7.5363		441.315	9.412		435.126	10.6981			435.126	10.6981		370.782	22.3541		--	--
		3211.37	0.00261		3211.37	0.30298		3211.37	0.45547			380.303	4.2191		470.4	7.5515		441.712	9.412		435.524	10.7276			435.524	10.7276		371.02	22.4213		--	--
		3210.41	0.00255		3210.41	0.30312		3210.41	0.45557			380.717	4.2281		470.841	7.5653		442.197	9.4251		435.921	10.7415			435.921	10.7415		371.178	22.4213		--	--
		3209.44	0.00259		3209.44	0.30331		3209.44	0.45575			381.226	4.2281		471.282	7.5653		442.594	9.4251		436.318	10.7554			436.318	10.7554		371.377	22.4886		--	--
		3208.48	0.00268		3208.48	0.30354		3208.48	0.456			381.703	4.2281		471.767	7.5653		443.079	9.4251		436.517	10.7711			436.517	10.7711		371.575	22.5222		--	--
		3207.51	0.00283		3207.51	0.30379		3207.51	0.45629			382.117	4.2281		472.208	7.5653		443.565	9.4672		437.033	10.7711			437.033	10.7711		371.773	22.5539		--	--
		3206.55	0.00301		3206.55	0.304		3206.55	0.45659			382.53	4.2191		472.605	7.5791		443.961	9.4527		437.471	10.785			437.471	10.785		371.971	22.5875		--	--
		3205.59	0.00319		3205.59	0.30417		3205.59	0.45689			382.976	4.236		473.046	7.5791		444.447	9.4672		437.868	10.8006			437.868	10.8006		372.169	22.639		--	--
		3204.62	0.00333		3204.62	0.30427		3204.62	0.45714			383.389	4.236		473.487	7.5943		444.843	9.4672		438.265	10.8145			438.265	10.8145		372.368	22.6706		--	--
		3203.66	0.00345		3203.66	0.30424		3203.66	0.45732			383.866	4.245		473.884	7.5943		445.24	9.4803		438.663	10.8441			438.663	10.8441		372.566	22.7221		--	--
		3202.69	0.00351		3202.69	0.30411		3202.69	0.4574			384.28	4.245		474.369	7.6081		445.681	9.5079		438.981	10.8284			438.981	10.8284		372.724	22.7379		--	--
		3201.73	0.00351		3201.73	0.30387		3201.73	0.4574			384.726	4.236		474.766	7.6081		446.211	9.4935		439.378	10.8875			439.378	10.8875		372.962	22.7715		--	--
		3200.76	0.00348		3200.76	0.30355		3200.76	0.4573			385.203	4.236		475.163	7.6371		446.563	9.5211		439.735	10.8736			439.735	10.8736		373.121	22.821		--	--
		3199.8	0.00341		3199.8	0.30318		3199.8	0.45714			385.616	4.2609		475.604	7.6371		447.049	9.5211		440.133	10.8736			440.133	10.8736		373.319	22.8704		--	--
		3198.84	0.00331		3198.84	0.30282		3198.84	0.4569			386.094	4.245		476.045	7.6523		447.49	9.5487		440.45	10.8875			440.45	10.8875		373.517	22.9219		--	--
		3197.87	0.00322		3197.87	0.30252		3197.87	0.45664			386.507	4.245		476.53	7.6371		447.931	9.5487		440.887	10.9032			440.887	10.9032		373.675	22.9377		--	--
		3196.91	0.00312		3196.91	0.30231		3196.91	0.45637			386.921	4.2529		476.883	7.6523		448.416	9.5631		441.205	10.931			441.205	10.931		373.874	22.9713		--	--
		3195.94	0.00304		3195.94	0.30221		3195.94	0.45609			387.43	4.2609		477.28	7.6813		448.769	9.5763		441.642	10.931			441.642	10.931		374.072	23.0386		--	--
		3194.98	0.00296		3194.98	0.30224		3194.98	0.45583			387.875	4.2529		477.721	7.6813		449.254	9.5894		442	10.9171			442	10.9171		374.27	23.0722		--	--
		3194.01	0.0029		3194.01	0.30237		3194.01	0.45558			388.225	4.2529		478.162	7.6661		449.607	9.6039		442.397	10.9466			442.397	10.9466		374.468	23.0881		--	--
		3193.05	0.00285		3193.05	0.30255		3193.05	0.45534			388.67	4.2698		478.515	7.6951		450.136	9.6039		442.755	10.9605			442.755	10.9605		374.627	23.1217		--	--
		3192.08	0.00279		3192.08	0.30276		3192.08	0.4551			389.084	4.2609		478.956	7.7089		450.533	9.6315		443.112	10.9901			443.112	10.9901		374.825	23.1712		--	--
		3191.12	0.00275		3191.12	0.30295		3191.12	0.4549			389.529	4.2609		479.397	7.7089		450.974	9.6315		443.47	10.9901			443.47	10.9901		374.983	23.2048		--	--
		3190.16	0.00269		3190.16	0.30311		3190.16	0.45473			389.975	4.2698		479.749	7.7241		451.415	9.6315		443.787	10.9901			443.787	10.9901		375.181	23.2384		--	--
		3189.19	0.00263		3189.19	0.30323		3189.19	0.45461			390.452	4.2609		480.19	7.7241		451.812	9.617		444.185	10.9901			444.185	10.9901		375.34	23.3037		--	--
		3188.23	0.00258		3188.23	0.3033		3188.23	0.45455			390.865	4.2778		480.543	7.7379		452.209	9.6315		444.542	11.0196			444.542	11.0196		375.538	23.3215		--	--
		3187.26	0.00253		3187.26	0.30336		3187.26	0.45455			391.311	4.2698		480.94	7.7379		452.694	9.6591		445.019	11.0196			445.019	11.0196		375.736	23.3868		--	--
		3186.3	0.00249		3186.3	0.30339		3186.3	0.45461			391.724	4.2609		481.337	7.7379		453.091	9.6867		445.297	11.0492			445.297	11.0492		375.934	23.3868		--	--
		3185.33	0.00248		3185.33	0.30345		3185.33	0.4547			392.17	4.2778		481.778	7.7669		453.532	9.6867		445.655	11.0631			445.655	11.0631		376.093	23.4382		--	--
		3184.37	0.0025		3184.37	0.30353		3184.37	0.45481			392.615	4.2867		482.175	7.7669		453.929	9.6998		446.012	11.0787			446.012	11.0787		376.251	23.4541		--	--
		3183.41	0.00255		3183.41	0.30362		3183.41	0.45492			393.061	4.2778		482.572	7.782		454.326	9.6998		446.45	11.0926			446.45	11.0926		376.449	23.4877		--	--
		3182.44	0.00266		3182.44	0.30373		3182.44	0.45501			393.506	4.2867		482.969	7.782		454.811	9.7274		446.807	11.0926			446.807	11.0926		376.608	23.5372		--	--
		3181.48	0.00281		3181.48	0.30384		3181.48	0.45506			393.952	4.2867		483.41	7.7959		455.208	9.7274		447.165	11.1222			447.165	11.1222		376.726	23.5886		--	--
		3180.51	0.00301		3180.51	0.30394		3180.51	0.45508			394.397	4.2947		483.851	7.811		455.649	9.7274		447.522	11.1361			447.522	11.1361		376.924	23.6203		--	--
		3179.55	0.00322		3179.55	0.30404		3179.55	0.45505			394.842	4.2867		484.203	7.811		456.046	9.7406		447.959	11.1222			447.959	11.1222		377.043	23.6539		--	--
		3178.58	0.00344		3178.58	0.30411		3178.58	0.45501			395.288	4.2867		484.644	7.8248		456.398	9.755		448.277	11.1361			448.277	11.1361		377.241	23.6539		--	--
		3177.62	0.00364		3177.62	0.30416		3177.62	0.45494			395.733	4.2778		484.997	7.8248		456.884	9.7682		448.674	11.1517			448.674	11.1517		377.439	23.7033		--	--
		3176.65	0.0038		3176.65	0.30418		3176.65	0.45487			396.083	4.2867		485.438	7.8386		457.281	9.755		449.032	11.1813			449.032	11.1813		--	--		--	--
		3175.69	0.00391		3175.69	0.30417		3175.69	0.45479			396.433	4.2867		485.79	7.8248		457.722	9.7826		449.389	11.1952			449.389	11.1952		--	--		--	--
		3174.73	0.00398		3174.73	0.30414		3174.73	0.4547			396.942	4.2947		486.187	7.8538		458.163	9.7958		449.747	11.1952			449.747	11.1952		--	--		--	--
		3173.76	0.00398		3173.76	0.30406		3173.76	0.45462			397.356	4.2867		486.584	7.8676		458.604	9.8089		450.144	11.2247			450.144	11.2247		--	--		--	--
		3172.8	0.00393		3172.8	0.30396		3172.8	0.45454			397.769	4.3116		487.025	7.8538		459	9.8365		450.502	11.2386			450.502	11.2386		--	--		--	--
		3171.83	0.00385		3171.83	0.30383		3171.83	0.45444			398.214	4.3116		487.378	7.8676		459.353	9.8365		450.859	11.2386			450.859	11.2386		--	--		--	--
		3170.87	0.00375		3170.87	0.30365		3170.87	0.45435			398.692	4.3116		487.775	7.8828		459.794	9.8365		451.217	11.2386			451.217	11.2386		--	--		--	--
		3169.9	0.00363		3169.9	0.30345		3169.9	0.45425			399.137	4.3116		488.127	7.8966		460.235	9.8641		451.535	11.2682			451.535	11.2682		--	--		--	--
		3168.94	0.00351		3168.94	0.30326		3168.94	0.45415			399.551	4.3116		488.524	7.9118		460.588	9.8641		451.892	11.2682			451.892	11.2682		--	--		--	--
		3167.98	0.00339		3167.98	0.30306		3167.98	0.45406			399.964	4.3196		488.921	7.9118		461.029	9.8641		452.329	11.2977			452.329	11.2977		--	--		--	--
		3167.01	0.00328		3167.01	0.30289		3167.01	0.45395			400.409	4.3196		489.318	7.9394		461.382	9.8641		452.687	11.2821			452.687	11.2821		--	--		--	--
		3166.05	0.00318		3166.05	0.30275		3166.05	0.45384			400.791	4.3196		489.759	7.9394		461.822	9.8786		453.044	11.3116			453.044	11.3116		--	--		--	--
		3165.08	0.0031		3165.08	0.30267		3165.08	0.45373			401.173	4.3116		490.111	7.9394		462.219	9.9062		453.362	11.3273			453.362	11.3273		--	--		--	--
		3164.12	0.00304		3164.12	0.30263		3164.12	0.4536			401.65	4.3116		490.42	7.9394		462.572	9.9325		453.68	11.3412			453.68	11.3412		--	--		--	--
		3163.15	0.00302		3163.15	0.30264		3163.15	0.45347			402.096	4.3285		490.861	7.9546		463.013	9.9325		454.037	11.3707			454.037	11.3707		--	--		--	--
		3162.19	0.00302		3162.19	0.3027		3162.19	0.45334			402.509	4.3285		491.214	7.9836		463.454	9.9325		454.435	11.3568			454.435	11.3568		--	--		--	--
		3161.22	0.00305		3161.22	0.30276		3161.22	0.45322			402.923	4.3285		491.61	7.9684		463.807	9.9469		454.752	11.3707			454.752	11.3707		--	--		--	--
		3160.26	0.00311		3160.26	0.30282		3160.26	0.45309			403.432	4.3285		491.963	7.9974		464.248	9.9601		455.19	11.4003			455.19	11.4003		--	--		--	--
		3159.3	0.00316		3159.3	0.30288		3159.3	0.453			403.781	4.3285		492.36	7.9974		464.645	9.9601		455.507	11.4003			455.507	11.4003		--	--		--	--
		3158.33	0.00323		3158.33	0.30296		3158.33	0.45293			404.227	4.3365		492.712	7.9974		465.086	9.9877		455.865	11.4142			455.865	11.4142		--	--		--	--
		3157.37	0.00329		3157.37	0.30307		3157.37	0.45289			404.672	4.3285		493.154	8.0126		465.483	10.0021		456.182	11.4298			456.182	11.4298		--	--		--	--
		3156.4	0.00331		3156.4	0.30318		3156.4	0.45289			405.086	4.3365		493.55	8.0126		465.879	10.0153		456.54	11.4437			456.54	11.4437		--	--		--	--
		3155.44	0.0033		3155.44	0.3033		3155.44	0.45293			405.531	4.3454		493.947	8.0264		466.276	10.0021		456.898	11.4733			456.898	11.4733		--	--		--	--
		3154.47	0.00327		3154.47	0.30341		3154.47	0.45297			405.881	4.3365		494.344	8.0554		466.629	10.0153		457.215	11.4872			457.215	11.4872		--	--		--	--
		3153.51	0.00319		3153.51	0.30351		3153.51	0.45303			406.295	4.3365		494.741	8.0416		467.026	10.056		457.613	11.5028			457.613	11.5028		--	--		--	--
		3152.55	0.00309		3152.55	0.30359		3152.55	0.45308			406.804	4.3454		495.094	8.0554		467.423	10.056		457.93	11.4872			457.93	11.4872		--	--		--	--
		3151.58	0.00297		3151.58	0.30362		3151.58	0.45309			407.185	4.3454		495.446	8.0554		467.775	10.056		458.288	11.5167			458.288	11.5167		--	--		--	--
		3150.62	0.00286		3150.62	0.30361		3150.62	0.45309			407.599	4.3534		495.843	8.0844		468.172	10.0705		458.645	11.5324			458.645	11.5324		--	--		--	--
		3149.65	0.00276		3149.65	0.30356		3149.65	0.45307			407.981	4.3454		496.151	8.0844		468.569	10.0836		458.963	11.5463			458.963	11.5463		--	--		--	--
		3148.69	0.00268		3148.69	0.30349		3148.69	0.45301			408.426	4.3613		496.548	8.0844		469.01	10.1112		459.4	11.5463			459.4	11.5463		--	--		--	--
		3147.72	0.00262		3147.72	0.30339		3147.72	0.45296			408.84	4.3613		496.901	8.0982		469.274	10.1112		459.678	11.5602			459.678	11.5602		--	--		--	--
		3146.76	0.0026		3146.76	0.30329		3146.76	0.4529			409.189	4.3613		497.298	8.1134		469.671	10.1112		460.036	11.5897			460.036	11.5897		--	--		--	--
		3145.79	0.00259		3145.79	0.30319		3145.79	0.45286			409.635	4.3613		497.739	8.1272		470.112	10.1112		460.393	11.6054			460.393	11.6054		--	--		--	--
		3144.83	0.00258		3144.83	0.3031		3144.83	0.45283			410.08	4.3703		498.047	8.1272		470.464	10.1257		460.751	11.6054			460.751	11.6054		--	--		--	--
		3143.87	0.00255		3143.87	0.303		3143.87	0.45282			410.494	4.3703		498.4	8.1424		470.906	10.1664		461.068	11.6193			461.068	11.6193		--	--		--	--
		3142.9	0.0025		3142.9	0.30289		3142.9	0.45281			410.907	4.3703		498.752	8.1562		471.303	10.152		461.426	11.6349			461.426	11.6349		--	--		--	--
		3141.94	0.00241		3141.94	0.30279		3141.94	0.45278			411.257	4.3872		499.105	8.17		471.655	10.1796		461.783	11.6349			461.783	11.6349		--	--		--	--
		3140.97	0.00227		3140.97	0.30268		3140.97	0.45274			411.67	4.3782		499.502	8.17		472.052	10.1796		462.141	11.6784			462.141	11.6784		--	--		--	--
		3140.01	0.00211		3140.01	0.30256		3140.01	0.45265			412.052	4.3782		499.943	8.1852		472.36	10.1796		462.498	11.6923			462.498	11.6923		--	--		--	--
		3139.04	0.00193		3139.04	0.30245		3139.04	0.45256			412.529	4.3872		500.207	8.17		472.801	10.2216		462.776	11.6923			462.776	11.6923		--	--		--	--
		3138.08	0.00175		3138.08	0.30235		3138.08	0.45245			412.975	4.3782		500.604	8.1852		473.11	10.2216		463.094	11.7079			463.094	11.7079		--	--		--	--
		3137.12	0.0016		3137.12	0.3023		3137.12	0.45234			413.388	4.3872		500.912	8.2142		473.507	10.2348		463.491	11.7375			463.491	11.7375		--	--		--	--
		3136.15	0.00149		3136.15	0.30226		3136.15	0.45226			413.77	4.3872		501.309	8.2142		473.947	10.2624		463.849	11.7375			463.849	11.7375		--	--		--	--
		3135.19	0.00142		3135.19	0.30225		3135.19	0.45221			414.215	4.3872		501.706	8.228		474.3	10.2755		464.127	11.7375			464.127	11.7375		--	--		--	--
		3134.22	0.00141		3134.22	0.30226		3134.22	0.45221			414.565	4.3782		502.103	8.228		474.653	10.2755		464.524	11.7653			464.524	11.7653		--	--		--	--
		3133.26	0.00145		3133.26	0.30227		3133.26	0.45227			415.011	4.3782		502.455	8.2431		475.005	10.29		464.842	11.7653			464.842	11.7653		--	--		--	--
		3132.29	0.00151		3132.29	0.3023		3132.29	0.45238			415.424	4.3872		502.852	8.2569		475.402	10.3031		465.12	11.7948			465.12	11.7948		--	--		--	--
		3131.33	0.0016		3131.33	0.30231		3131.33	0.4525			415.838	4.3951		503.161	8.2721		475.711	10.3176		465.477	11.8105			465.477	11.8105		--	--		--	--
		3130.36	0.00168		3130.36	0.30232		3130.36	0.45264			416.283	4.3951		503.513	8.2721		476.108	10.3307		465.755	11.8244			465.755	11.8244		--	--		--	--
		3129.4	0.00175		3129.4	0.30232		3129.4	0.45279			416.76	4.4041		503.822	8.2721		476.46	10.3307		466.113	11.8105			466.113	11.8105		--	--		--	--
		3128.44	0.0018		3128.44	0.30233		3128.44	0.45294			417.078	4.3951		504.174	8.2859		476.857	10.3583		466.47	11.8383			466.47	11.8383		--	--		--	--
		3127.47	0.00182		3127.47	0.30235		3127.47	0.45308			417.492	4.412		504.527	8.2859		477.209	10.3583		466.827	11.8383			466.827	11.8383		--	--		--	--
		3126.51	0.00183		3126.51	0.3024		3126.51	0.45322			417.873	4.4041		504.88	8.2997		477.562	10.3715		467.105	11.8539			467.105	11.8539		--	--		--	--
		3125.54	0.00184		3125.54	0.30247		3125.54	0.45334			418.223	4.412		505.276	8.3287		477.959	10.3859		467.503	11.8835			467.503	11.8835		--	--		--	--
		3124.58	0.00188		3124.58	0.30257		3124.58	0.45345			418.509	4.412		505.629	8.3149		478.312	10.3991		467.82	11.8974			467.82	11.8974		--	--		--	--
		3123.61	0.00194		3123.61	0.30268		3123.61	0.45353			419.05	4.42		505.982	8.3439		478.708	10.4135		468.138	11.9269			468.138	11.9269		--	--		--	--
		3122.65	0.00201		3122.65	0.30279		3122.65	0.45359			419.432	4.412		506.29	8.3287		479.061	10.4267		468.456	11.9408			468.456	11.9408		--	--		--	--
		3121.69	0.00209		3121.69	0.30289		3121.69	0.4536			419.813	4.42		506.642	8.3577		479.414	10.4267		468.853	11.9565			468.853	11.9565		--	--		--	--
		3120.72	0.0022		3120.72	0.30299		3120.72	0.45353			420.291	4.4289		506.995	8.3729		479.766	10.4411		469.171	11.9565			469.171	11.9565					--	--
		3119.76	0.00235		3119.76	0.30306		3119.76	0.45341			420.673	4.42		507.303	8.3729		480.119	10.4543		469.449	11.986			469.449	11.986					--	--
		3118.79	0.0025		3118.79	0.3031		3118.79	0.45322			421.054	4.42		507.745	8.3867		480.471	10.4543		469.806	11.9999			469.806	11.9999					--	--
		3117.83	0.00266		3117.83	0.30308		3117.83	0.45297			421.436	4.4289		508.053	8.4019		480.824	10.4819		470.084	11.9999			470.084	11.9999					--	--
		3116.86	0.00278		3116.86	0.30305		3116.86	0.4527			421.849	4.4369		508.361	8.4019		481.177	10.495		470.402	12.0156			470.402	12.0156					--	--
		3115.9	0.00288		3115.9	0.30296		3115.9	0.45241			422.295	4.4289		508.714	8.4157		481.529	10.5226		470.759	12.0295			470.759	12.0295					--	--
		3114.93	0.00294		3114.93	0.30287		3114.93	0.45217			422.708	4.4458		509.022	8.4295		481.838	10.5226		471.077	12.059			471.077	12.059					--	--
		3113.97	0.00296		3113.97	0.30276		3113.97	0.45199			423.122	4.4369		509.375	8.4447		482.19	10.5371		471.395	12.059			471.395	12.059					--	--
		3113.01	0.00294		3113.01	0.30267		3113.01	0.45194			423.535	4.4538		509.639	8.4295		482.543	10.5647		471.672	12.059			471.672	12.059					--	--
		3112.04	0.00288		3112.04	0.30258		3112.04	0.45201			423.917	4.4538		509.992	8.4447		482.896	10.5647		471.99	12.0886			471.99	12.0886					--	--
		3111.08	0.0028		3111.08	0.30253		3111.08	0.45206			424.299	4.4538		510.344	8.4447		483.292	10.5647		472.308	12.1164			472.308	12.1164					--	--
		3110.11	0.00274		3110.11	0.30253		3110.11	0.45221			424.68	4.4538		510.697	8.4585		483.645	10.6054		472.665	12.1164			472.665	12.1164					--	--
		3109.15	0.00269		3109.15	0.30258		3109.15	0.45246			425.158	4.4538		511.005	8.4875		483.953	10.5923		472.943	12.1459			472.943	12.1459					--	--
		3108.18	0.00268		3108.18	0.30264		3108.18	0.45276			425.507	4.4538		511.27	8.4875		484.262	10.6186		473.261	12.1459			473.261	12.1459					--	--
		3107.22	0.00274		3107.22	0.30274		3107.22	0.45307			425.889	4.4618		511.666	8.5165		484.659	10.633		473.539	12.1755			473.539	12.1755					--	--
		3106.26	0.00283		3106.26	0.30287		3106.26	0.45334			426.303	4.4618		512.019	8.5303		485.055	10.633		473.856	12.1755			473.856	12.1755					--	--
		3105.29	0.00298		3105.29	0.30301		3105.29	0.45356			426.652	4.4618		512.327	8.5165		485.364	10.6462		474.214	12.1911			474.214	12.1911					--	--
		3104.33	0.00318		3104.33	0.30316		3104.33	0.4537			427.034	4.4876		512.68	8.5303		485.672	10.6738		474.571	12.205			474.571	12.205					--	--
		3103.36	0.00339		3103.36	0.30328		3103.36	0.45374			427.479	4.4707		513.033	8.5455		485.981	10.6882		474.889	12.2346			474.889	12.2346					--	--
		3102.4	0.00357		3102.4	0.30337		3102.4	0.4537			427.861	4.4707		513.297	8.5303		486.289	10.6738		475.207	12.2346			475.207	12.2346					--	--
		3101.43	0.00371		3101.43	0.30343		3101.43	0.45359			428.243	4.4707		513.649	8.5593		486.686	10.7014		475.485	12.2641			475.485	12.2641					--	--
		3100.47	0.00376		3100.47	0.30345		3100.47	0.45342			428.72	4.4876		514.046	8.5593		487.038	10.7145		475.842	12.2919			475.842	12.2919					--	--
		3099.5	0.00373		3099.5	0.30345		3099.5	0.45323			429.07	4.4787		514.266	8.5745		487.391	10.7421		476.16	12.2919			476.16	12.2919					--	--
		3098.54	0.00362		3098.54	0.30347		3098.54	0.45304			429.451	4.4876		514.619	8.5883		487.744	10.7421		476.477	12.3076			476.477	12.3076					--	--
		3097.58	0.00344		3097.58	0.30349		3097.58	0.45287			429.865	4.4876		514.927	8.5883		488.052	10.7566		476.795	12.3215			476.795	12.3215					--	--
		3096.61	0.00314		3096.61	0.30345		3096.61	0.45272			430.279	4.4876		515.28	8.5883		488.405	10.7842		477.113	12.3215			477.113	12.3215					--	--
		3095.65	0.00286		3095.65	0.30344		3095.65	0.45261			430.66	4.4876		515.588	8.5883		488.713	10.7842		477.43	12.351			477.43	12.351					--	--
		3094.68	0.00262		3094.68	0.30347		3094.68	0.45254			431.042	4.4876		515.897	8.6325		489.066	10.8118		477.748	12.351			477.748	12.351					--	--
		3093.72	0.00246		3093.72	0.3035		3093.72	0.45252			431.392	4.4956		516.205	8.6463		489.374	10.7973		478.026	12.3806			478.026	12.3806					--	--
		3092.75	0.00241		3092.75	0.30355		3092.75	0.45253			431.805	4.4956		516.602	8.6601		489.683	10.838		478.384	12.3945			478.384	12.3945					--	--
		3091.79	0.00244		3091.79	0.30357		3091.79	0.45259			432.123	4.4956		516.866	8.6601		489.991	10.8249		478.661	12.424			478.661	12.424					--	--
		3090.83	0.00257		3090.83	0.30359		3090.83	0.45267			432.536	4.4956		517.174	8.6752		490.299	10.8656		478.979	12.4536			478.979	12.4536					--	--
		3089.86	0.00275		3089.86	0.30356		3089.86	0.45276			432.982	4.5045		517.439	8.6752		490.652	10.8656		479.257	12.4536			479.257	12.4536					--	--
		3088.9	0.00295		3088.9	0.30351		3088.9	0.45287			433.332	4.5045		517.791	8.6891		491.004	10.8801		479.535	12.4831			479.535	12.4831					--	--
		3087.93	0.00315		3087.93	0.30342		3087.93	0.45296			433.745	4.5125		518.1	8.6891		491.357	10.8932		479.813	12.497			479.813	12.497					--	--
		3086.97	0.00332		3086.97	0.30331		3086.97	0.45303			434.191	4.5125		518.452	8.718		491.71	10.9077		480.13	12.5127			480.13	12.5127					--	--
		3086	0.00342		3086	0.30319		3086	0.45304			434.509	4.5125		518.761	8.718		491.974	10.934		480.408	12.5266			480.408	12.5266					--	--
		3085.04	0.00347		3085.04	0.30307		3085.04	0.45303			434.922	4.5125		519.025	8.7332		492.327	10.934		480.726	12.5561			480.726	12.5561					--	--
		3084.07	0.00344		3084.07	0.30298		3084.07	0.45297			435.336	4.5204		519.289	8.7332		492.679	10.9616		481.043	12.57			481.043	12.57					--	--
		3083.11	0.00335		3083.11	0.30293		3083.11	0.4529			435.685	4.5373		519.642	8.7608		492.988	10.9761		481.281	12.57			481.281	12.57					--	--
		3082.15	0.00321		3082.15	0.30294		3082.15	0.45281			436.099	4.5125		520.039	8.776		493.252	10.9892		481.599	12.5996			481.599	12.5996					--	--
		3081.18	0.00304		3081.18	0.30302		3081.18	0.4527			436.481	4.5204		520.303	8.776		493.649	10.9761		481.917	12.6291			481.917	12.6291					--	--
		3080.22	0.00286		3080.22	0.30316		3080.22	0.4526			436.862	4.5294		520.611	8.7898		493.957	11.0037		482.155	12.6152			482.155	12.6152					--	--
		3079.25	0.00267		3079.25	0.30333		3079.25	0.4525			437.18	4.5294		520.875	8.805		494.31	11.0168		482.472	12.6291			482.472	12.6291					--	--
		3078.29	0.00249		3078.29	0.30353		3078.29	0.45241			437.562	4.5373		521.228	8.805		494.618	11.0444		482.71	12.6587			482.71	12.6587					--	--
		3077.32	0.00231		3077.32	0.30372		3077.32	0.4523			438.007	4.5373		521.492	8.834		494.971	11.0575		483.068	12.6587			483.068	12.6587					--	--
		3076.36	0.00214		3076.36	0.30386		3076.36	0.4522			438.357	4.5373		521.712	8.834		495.235	11.0575		483.386	12.6882			483.386	12.6882					--	--
		3075.4	0.00199		3075.4	0.30397		3075.4	0.45212			438.739	4.5294		522.065	8.8478		495.499	11.072		483.624	12.7178			483.624	12.7178					--	--
		3074.43	0.00184		3074.43	0.30399		3074.43	0.45204			439.12	4.5463		522.329	8.8478		495.807	11.0996		483.901	12.7178			483.901	12.7178					--	--
		3073.47	0.00173		3073.47	0.30397		3073.47	0.45199			439.534	4.5463		522.682	8.863		496.204	11.1127		484.179	12.7317			484.179	12.7317					--	--
		3072.5	0.00164		3072.5	0.30388		3072.5	0.45199			439.884	4.5542		522.946	8.8768		496.513	11.1272		484.417	12.7612			484.417	12.7612					--	--
		3071.54	0.00159		3071.54	0.30378		3071.54	0.45204			440.265	4.5463		523.254	8.8768		496.777	11.1403		484.735	12.7612			484.735	12.7612					--	--
		3070.57	0.00159		3070.57	0.30365		3070.57	0.4521			440.679	4.5632		523.518	8.9058		497.085	11.1403		485.013	12.8047			485.013	12.8047					--	--
		3069.61	0.00165		3069.61	0.3035		3069.61	0.45221			441.06	4.5542		523.827	8.9058		497.394	11.1679		485.251	12.8047			485.251	12.8047					--	--
		3068.64	0.00174		3068.64	0.30337		3068.64	0.45232			441.442	4.5632		524.179	8.9196		497.746	11.1811		485.568	12.8203			485.568	12.8203					--	--
		3067.68	0.00186		3067.68	0.30326		3067.68	0.45242			441.983	4.5711		524.444	8.9486		498.01	11.1811		485.846	12.8342			485.846	12.8342					--	--
		3066.72	0.002		3066.72	0.30316		3066.72	0.45248			442.173	4.5632		524.752	8.9348		498.319	11.1955		486.164	12.8638			486.164	12.8638					--	--
		3065.75	0.00212		3065.75	0.30307		3065.75	0.4525			442.523	4.5632		525.016	8.9638		498.583	11.2087		486.402	12.8777			486.402	12.8777					--	--
		3064.79	0.00223		3064.79	0.303		3064.79	0.45246			442.873	4.5711		525.369	8.9486		498.936	11.2231		486.68	12.8777			486.68	12.8777					--	--
		3063.82	0.00229		3063.82	0.30293		3063.82	0.45238			443.286	4.5711		525.589	8.9776		499.2	11.2363		486.957	12.9368			486.957	12.9368					--	--
		3062.86	0.00233		3062.86	0.30288		3062.86	0.45226			443.732	4.5791		525.941	8.9928		499.552	11.2639		487.195	12.9229			487.195	12.9229					--	--
		3061.89	0.00233		3061.89	0.30283		3061.89	0.45213			444.082	4.5711		526.205	8.9928		499.861	11.277		487.473	12.9368			487.473	12.9368					--	--
		3060.93	0.00232		3060.93	0.3028		3060.93	0.45201			444.463	4.588		526.47	8.9928		500.081	11.2915		487.751	12.9663			487.751	12.9663					--	--
		3059.97	0.00228		3059.97	0.30277		3059.97	0.45191			444.813	4.5791		526.778	9.0204		500.433	11.3191		487.989	12.9959			487.989	12.9959					--	--
		3059	0.00225		3059	0.30274		3059	0.45184			445.163	4.5791		527.042	9.0204		500.697	11.3191		488.267	13.0098			488.267	13.0098					--	--
		3058.04	0.00223		3058.04	0.30271		3058.04	0.45184			445.576	4.596		527.351	9.0356		501.006	11.3322		488.585	13.0098			488.585	13.0098					--	--
		3057.07	0.00222		3057.07	0.30269		3057.07	0.45188			445.958	4.588		527.615	9.0494		501.359	11.3598		488.823	13.0254			488.823	13.0254					--	--
		3056.11	0.00224		3056.11	0.30268		3056.11	0.45198			446.34	4.588		527.923	9.0494		501.534	11.3598		489.1	13.0689			489.1	13.0689					--	--
		3055.14	0.00228		3055.14	0.30267		3055.14	0.45212			446.689	4.596		528.232	9.0784		501.931	11.3743		489.338	13.0828			489.338	13.0828					--	--
		3054.18	0.00234		3054.18	0.30265		3054.18	0.45228			447.071	4.6049		528.54	9.0935		502.24	11.3743		489.656	13.0828			489.656	13.0828					--	--
		3053.21	0.00243		3053.21	0.30264		3053.21	0.45245			447.421	4.6129		528.848	9.0935		502.459	11.3874		489.854	13.1123			489.854	13.1123					--	--
		3052.25	0.00252		3052.25	0.30264		3052.25	0.4526			447.771	4.6049		529.068	9.1074		502.679	11.415		490.172	13.1419			490.172	13.1419					--	--
		3051.29	0.00261		3051.29	0.30264		3051.29	0.45274			448.184	4.6129		529.288	9.1212		503.032	11.4282		490.45	13.1419			490.45	13.1419					--	--
		3050.32	0.00268		3050.32	0.30264		3050.32	0.45283			448.566	4.6129		529.685	9.1212		503.296	11.4426		490.688	13.1558			490.688	13.1558					--	--
		3049.36	0.00274		3049.36	0.30265		3049.36	0.45287			448.916	4.6209		529.949	9.1212		503.604	11.4558		490.925	13.1714			490.925	13.1714					--	--
		3048.39	0.00275		3048.39	0.30265		3048.39	0.45286			449.297	4.6209		530.214	9.1502		503.913	11.4702		491.203	13.201			491.203	13.201					--	--
		3047.43	0.00275		3047.43	0.30267		3047.43	0.45278			449.615	4.6209		530.522	9.1502		504.266	11.4834		491.481	13.201			491.481	13.201					--	--
		3046.46	0.0027		3046.46	0.30267		3046.46	0.45267			449.997	4.6209		530.698	9.1791		504.53	11.4978		491.759	13.2288			491.759	13.2288					--	--
		3045.5	0.00266		3045.5	0.30265		3045.5	0.4525			450.347	4.6298		531.095	9.1943		504.882	11.5241		492.037	13.2444			492.037	13.2444					--	--
		3044.54	0.00259		3044.54	0.30264		3044.54	0.45232			450.664	4.6298		531.315	9.1943		505.102	11.5386		492.235	13.2583			492.235	13.2583					--	--
		3043.57	0.00251		3043.57	0.30255		3043.57	0.45209			451.014	4.6209		531.579	9.2081		505.366	11.5662		492.553	13.2879			492.553	13.2879					--	--
		3042.61	0.00243		3042.61	0.30245		3042.61	0.45187			451.396	4.6209		531.887	9.2371		505.63	11.5662		492.791	13.2879			492.791	13.2879					--	--
		3041.64	0.00236		3041.64	0.30234		3041.64	0.45168			451.777	4.6298		532.151	9.2233		505.895	11.5662		493.068	13.3174			493.068	13.3174					--	--
		3040.68	0.00232		3040.68	0.30224		3040.68	0.45151			452.095	4.6378		532.371	9.2371		506.247	11.5793		493.307	13.3313			493.307	13.3313					--	--
		3039.71	0.00227		3039.71	0.30214		3039.71	0.45139			452.541	4.6378		532.635	9.2509		506.512	11.6069		493.584	13.3313			493.584	13.3313					--	--
		3038.75	0.00226		3038.75	0.30208		3038.75	0.45131			452.859	4.6547		532.944	9.2799		506.82	11.6069		493.822	13.3609			493.822	13.3609					--	--
		3037.78	0.00228		3037.78	0.30206		3037.78	0.45128			453.24	4.6547		533.208	9.2661		507.04	11.6345		494.1	13.3765			494.1	13.3765					--	--
		3036.82	0.00233		3036.82	0.30208		3036.82	0.45129			453.59	4.6547		533.472	9.2951		507.348	11.6345		494.338	13.3765			494.338	13.3765					--	--
		3035.86	0.00236		3035.86	0.30213		3035.86	0.45135			453.908	4.6547		533.781	9.2951		507.612	11.6621		494.616	13.4043			494.616	13.4043					--	--
		3034.89	0.0024		3034.89	0.30221		3034.89	0.45142			454.321	4.6467		534.089	9.3089		507.877	11.6753		494.854	13.42			494.854	13.42					--	--
		3033.93	0.00246		3033.93	0.30231		3033.93	0.45149			454.671	4.6547		534.398	9.3241		508.096	11.6897		495.132	13.4495			495.132	13.4495					--	--
		3032.96	0.00257		3032.96	0.3024		3032.96	0.45158			455.021	4.6636		534.662	9.3379		508.493	11.7173		495.41	13.4634			495.41	13.4634					--	--
		3032	0.00268		3032	0.30249		3032	0.45171			455.371	4.6716		534.926	9.3379		508.713	11.7029		495.647	13.4791			495.647	13.4791					--	--
		3031.03	0.00279		3031.03	0.30253		3031.03	0.4518			455.721	4.6636		535.19	9.3531		509.022	11.7305		495.886	13.5225			495.886	13.5225					--	--
		3030.07	0.00288		3030.07	0.30256		3030.07	0.4519			456.134	4.6636		535.41	9.3669		509.286	11.7581		496.123	13.5364			496.123	13.5364					--	--
		3029.11	0.00294		3029.11	0.30256		3029.11	0.45195			456.452	4.6716		535.763	9.3959		509.506	11.7712		496.401	13.5364			496.401	13.5364					--	--
		3028.14	0.00296		3028.14	0.30255		3028.14	0.45198			456.802	4.6716		535.983	9.3807		509.77	11.7857		496.639	13.5521			496.639	13.5521					--	--
		3027.18	0.00296		3027.18	0.30255		3027.18	0.45198			457.088	4.6885		536.203	9.4097		510.078	11.7988		496.877	13.5799			496.877	13.5799					--	--
		3026.21	0.00294		3026.21	0.30256		3026.21	0.45195			457.501	4.6885		536.467	9.4249		510.298	11.8133		497.155	13.6094			497.155	13.6094					--	--
		3025.25	0.0029		3025.25	0.30261		3025.25	0.45194			457.883	4.6885		536.687	9.4249		510.606	11.8264		497.433	13.639			497.433	13.639					--	--
		3024.28	0.00288		3024.28	0.30264		3024.28	0.45194			458.201	4.6964		536.995	9.4249		510.915	11.8396		497.671	13.639			497.671	13.639					--	--
		3023.32	0.00288		3023.32	0.30271		3023.32	0.45195			458.582	4.6885		537.259	9.4387		511.179	11.8672		497.909	13.639			497.909	13.639					--	--
		3022.35	0.00289		3022.35	0.30283		3022.35	0.45201			458.932	4.6964		537.524	9.4677		511.399	11.8672		498.107	13.6685			498.107	13.6685					--	--
		3021.39	0.00294		3021.39	0.30299		3021.39	0.45205			459.25	4.6964		537.744	9.4815		511.796	11.8816		498.345	13.6981			498.345	13.6981					--	--
		3020.43	0.00302		3020.43	0.30318		3020.43	0.45213			459.632	4.6964		538.008	9.4967		511.972	11.8948		498.623	13.7415			498.623	13.7415					--	--
		3019.46	0.00312		3019.46	0.30338		3019.46	0.45226			460.013	4.7133		538.272	9.4967		512.192	11.9092		498.901	13.7276			498.901	13.7276					--	--
		3018.5	0.00325		3018.5	0.3036		3018.5	0.45241			460.331	4.7054		538.536	9.5105		512.5	11.9368		499.179	13.7571			499.179	13.7571					--	--
		3017.53	0.00342		3017.53	0.30381		3017.53	0.4526			460.681	4.7133		538.756	9.5395		512.72	11.9368		499.456	13.785			499.456	13.785					--	--
		3016.57	0.00361		3016.57	0.30402		3016.57	0.45283			460.999	4.7054		538.976	9.5395		513.028	11.9631		499.654	13.785			499.654	13.785					--	--
		3015.6	0.00382		3015.6	0.30422		3015.6	0.45311			461.381	4.7133		539.284	9.5395		513.248	11.9631		499.932	13.8006			499.932	13.8006					--	--
		3014.64	0.00405		3014.64	0.30442		3014.64	0.45344			461.73	4.7302		539.593	9.5546		513.512	11.9776		500.17	13.8145			500.17	13.8145					--	--
		3013.68	0.00428		3013.68	0.30465		3013.68	0.45384			462.112	4.7302		539.769	9.5685		513.777	12.0052		500.368	13.8441			500.368	13.8441					--	--
		3012.71	0.00453		3012.71	0.30488		3012.71	0.45429			462.398	4.7382		540.077	9.5685		514.041	12.0183		500.567	13.858			500.567	13.858					--	--
		3011.75	0.00479		3011.75	0.30514		3011.75	0.4548			462.78	4.7382		540.385	9.5974		514.261	12.0328		500.844	13.8736			500.844	13.8736					--	--
		3010.78	0.00505		3010.78	0.30544		3010.78	0.45534			463.098	4.7382		540.561	9.6112		514.524	12.0183		501.082	13.8875			501.082	13.8875					--	--
		3009.82	0.00532		3009.82	0.30575		3009.82	0.4559			463.479	4.7382		540.87	9.6112		514.789	12.0459		501.32	13.9031			501.32	13.9031					--	--
		3008.85	0.00558		3008.85	0.30608		3008.85	0.45646			463.765	4.7382		541.045	9.6112		515.097	12.0735		501.558	13.9605			501.558	13.9605					--	--
		3007.89	0.00585		3007.89	0.30643		3007.89	0.45701			464.147	4.7471		541.309	9.6402		515.406	12.0867		501.836	13.9466			501.836	13.9466					--	--
		3006.92	0.0061		3006.92	0.30678		3006.92	0.45755			464.529	4.7471		541.529	9.6402		515.625	12.1143		502.074	13.9762			502.074	13.9762					--	--
		3005.96	0.00635		3005.96	0.30712		3005.96	0.45806			464.846	4.7471		541.749	9.6554		515.89	12.1287		502.312	13.9762			502.312	13.9762					--	--
		3005	0.0066		3005	0.30746		3005	0.45857			465.164	4.7551		542.013	9.6692		516.154	12.1419		502.51	14.0196			502.51	14.0196					--	--
		3004.03	0.00685		3004.03	0.30781		3004.03	0.45911			465.482	4.7471		542.189	9.6844		516.462	12.1419		502.828	14.0335			502.828	14.0335					--	--
		3003.07	0.00712		3003.07	0.30818		3003.07	0.45971			465.768	4.7551		542.409	9.6844		516.682	12.1695		502.986	14.0492			502.986	14.0492					--	--
		3002.1	0.00744		3002.1	0.30861		3002.1	0.46041			466.214	4.764		542.717	9.6982		516.946	12.1826		503.264	14.0631			503.264	14.0631					--	--
		3001.14	0.00779		3001.14	0.3091		3001.14	0.46122			466.563	4.772		542.893	9.7272		517.166	12.1971		503.502	14.0926			503.502	14.0926					--	--
		3000.17	0.00819		3000.17	0.30969		3000.17	0.46212			466.913	4.772		543.158	9.741		517.431	12.1971		503.78	14.0926			503.78	14.0926					--	--
		2999.21	0.00865		2999.21	0.3104		2999.21	0.46309			467.263	4.78		543.422	9.741		517.695	12.2378		504.018	14.1222			504.018	14.1222					--	--
		2998.25	0.00917		2998.25	0.31119		2998.25	0.46411			467.517	4.772		543.641	9.7562		517.959	12.2523		504.216	14.1361			504.216	14.1361					--	--
		2997.28	0.00976		2997.28	0.31205		2997.28	0.46517			467.867	4.7889		543.906	9.77		518.179	12.2654		504.454	14.1656			504.454	14.1656					--	--
		2996.32	0.01047		2996.32	0.31293		2996.32	0.46623			468.217	4.7889		544.037	9.7852		518.443	12.2654		504.732	14.1656			504.732	14.1656					--	--
		2995.35	0.01128		2995.35	0.31384		2995.35	0.4673			468.598	4.7969		544.302	9.7852		518.707	12.3062		504.97	14.1952			504.97	14.1952					--	--
		2994.39	0.01221		2994.39	0.31473		2994.39	0.46834			468.884	4.7889		544.566	9.8142		519.06	12.3338		505.168	14.2247			505.168	14.2247					--	--
		2993.42	0.0132		2993.42	0.31556		2993.42	0.46933			469.202	4.7969		544.918	9.828		519.236	12.3338		505.406	14.2386			505.406	14.2386					--	--
		2992.46	0.01424		2992.46	0.31635		2992.46	0.47029			469.584	4.8058		545.05	9.8418		519.5	12.3482		505.604	14.2386			505.604	14.2386					--	--
		2991.49	0.01529		2991.49	0.31713		2991.49	0.47126			469.965	4.8058		545.314	9.8418		519.675	12.3482		505.842	14.2838			505.842	14.2838					--	--
		2990.53	0.01632		2990.53	0.31793		2990.53	0.47231			470.283	4.8058		545.622	9.857		519.984	12.3614		506.12	14.2838			506.12	14.2838					--	--
		2989.57	0.01734		2989.57	0.31884		2989.57	0.47345			470.569	4.8138		545.754	9.8708		520.203	12.4021		506.358	14.2977			506.358	14.2977					--	--
		2988.6	0.01837		2988.6	0.31995		2988.6	0.47479			470.791	4.8138		546.018	9.886		520.468	12.4021		506.596	14.3272			506.596	14.3272					--	--
		2987.64	0.01946		2987.64	0.32131		2987.64	0.47634			471.205	4.8058		546.194	9.886		520.732	12.4166		506.834	14.3412			506.834	14.3412					--	--
		2986.67	0.02074		2986.67	0.323		2986.67	0.4782			471.587	4.8138		546.502	9.8998		520.952	12.4442		507.032	14.3568			507.032	14.3568					--	--
		2985.71	0.02226		2985.71	0.32499		2985.71	0.48041			471.936	4.8227		546.722	9.8998		521.128	12.4442		507.27	14.3863			507.27	14.3863					--	--
		2984.74	0.02415		2984.74	0.32735		2984.74	0.48301			472.254	4.8227		546.942	9.944		521.391	12.4573		507.507	14.4003			507.507	14.4003					--	--
		2983.78	0.02646		2983.78	0.33005		2983.78	0.48598			472.572	4.8307		547.162	9.9578		521.7	12.4849		507.745	14.4142			507.745	14.4142					--	--
		2982.82	0.0292		2982.82	0.33309		2982.82	0.4893			472.922	4.8386		547.426	9.9716		521.876	12.5125		507.944	14.4437			507.944	14.4437					--	--
		2981.85	0.03237		2981.85	0.33642		2981.85	0.49296			473.24	4.8476		547.69	9.9716		522.096	12.5125		508.182	14.4593			508.182	14.4593					--	--
		2980.89	0.03589		2980.89	0.34003		2980.89	0.49693			473.59	4.8555		547.91	9.9868		522.315	12.4994		508.42	14.4733			508.42	14.4733					--	--
		2979.92	0.03975		2979.92	0.3439		2979.92	0.50126			473.908	4.8555		548.086	10.0157		522.58	12.5401		508.697	14.4733			508.697	14.4733					--	--
		2978.96	0.04389		2978.96	0.34809		2978.96	0.50602			474.226	4.8555		548.35	10.0157		522.844	12.5533		508.895	14.5167			508.895	14.5167					--	--
		2977.99	0.0483		2977.99	0.35263		2977.99	0.51128			474.575	4.8555		548.614	10.0157		523.064	12.5677		509.093	14.5167			509.093	14.5167					--	--
		2977.03	0.05303		2977.03	0.35761		2977.03	0.51711			474.861	4.8476		548.834	10.0447		523.328	12.5953		509.332	14.5463			509.332	14.5463					--	--
		2976.06	0.05809		2976.06	0.36312		2976.06	0.52362			475.243	4.8555		549.054	10.0447		523.592	12.6085		509.569	14.5619			509.569	14.5619					--	--
		2975.1	0.06358		2975.1	0.36921		2975.1	0.53089			475.561	4.8724		549.186	10.0723		523.856	12.6085		509.808	14.5758			509.808	14.5758					--	--
		2974.14	0.06957		2974.14	0.37589		2974.14	0.53902			475.879	4.8645		549.494	10.0723		524.076	12.6361		510.005	14.5897			510.005	14.5897					--	--
		2973.17	0.07612		2973.17	0.38319		2973.17	0.54803			476.197	4.8804		549.626	10.0723		524.34	12.6637		510.204	14.6193			510.204	14.6193					--	--
		2972.21	0.08324		2972.21	0.39108		2972.21	0.55796			476.578	4.8645		549.89	10.1013		524.56	12.6913		510.442	14.6349			510.442	14.6349					--	--
		2971.24	0.09091		2971.24	0.39951		2971.24	0.56872			476.864	4.8893		550.11	10.1013		524.78	12.6913		510.719	14.6488			510.719	14.6488					--	--
		2970.28	0.09907		2970.28	0.40837		2970.28	0.58022			477.182	4.8804		550.33	10.1165		525.088	12.7189		510.957	14.6644			510.957	14.6644					--	--
		2969.31	0.10762		2969.31	0.41754		2969.31	0.59225			477.532	4.8804		550.55	10.1455		525.353	12.732		511.156	14.6923			511.156	14.6923					--	--
		2968.35	0.11639		2968.35	0.42685		2968.35	0.60455			477.882	4.8973		550.77	10.1593		525.617	12.7728		511.394	14.7079			511.394	14.7079					--	--
		2967.39	0.12519		2967.39	0.43615		2967.39	0.61678			478.2	4.8973		550.99	10.1593		525.793	12.7728		511.552	14.7079			511.552	14.7079					--	--
		2966.42	0.13377		2966.42	0.44522		2966.42	0.62852			478.55	4.9062		551.21	10.1745		526.013	12.7728		511.79	14.7513			511.79	14.7513					--	--
		2965.46	0.14187		2965.46	0.45384		2965.46	0.63935			478.868	4.9062		551.429	10.1883		526.277	12.8004		512.028	14.7513			512.028	14.7513					--	--
		2964.49	0.14925		2964.49	0.46176		2964.49	0.64887			479.153	4.8973		551.649	10.2021		526.496	12.8148		512.306	14.767			512.306	14.767					--	--
		2963.53	0.15574		2963.53	0.46875		2963.53	0.65672			479.471	4.9062		551.869	10.2173		526.716	12.8556		512.464	14.7809			512.464	14.7809					--	--
		2962.56	0.16124		2962.56	0.47464		2962.56	0.66272			479.821	4.9142		552.045	10.2311		526.936	12.8556		512.622	14.8243			512.622	14.8243					--	--
		2961.6	0.16573		2961.6	0.47934		2961.6	0.6668			480.171	4.9231		552.221	10.2463		527.201	12.8687		512.86	14.8243			512.86	14.8243					--	--
		2960.63	0.16927		2960.63	0.48291		2960.63	0.6691			480.489	4.9311		552.485	10.2753		527.42	12.8963		513.098	14.84			513.098	14.84					--	--
		2959.67	0.17198		2959.67	0.48544		2959.67	0.66987			480.839	4.9311		552.705	10.2753		527.729	12.9108		513.336	14.8539			513.336	14.8539					--	--
		2958.71	0.17404		2958.71	0.48719		2958.71	0.66949			481.093	4.9231		552.881	10.2753		527.993	12.9108		513.574	14.8834			513.574	14.8834					--	--
		2957.74	0.17563		2957.74	0.48841		2957.74	0.66832			481.474	4.9311		553.145	10.2891		528.169	12.9515		513.772	14.8974			513.772	14.8974					--	--
		2956.78	0.17693		2956.78	0.48937		2956.78	0.66673			481.824	4.9231		553.32	10.3181		528.389	12.9384		514.01	14.913			514.01	14.913					--	--
		2955.81	0.17808		2955.81	0.49029		2955.81	0.66503			482.046	4.9391		553.54	10.3181		528.653	12.9647		514.168	14.9269			514.168	14.9269					--	--
		2954.85	0.17916		2954.85	0.4913		2954.85	0.66335			482.428	4.9391		553.76	10.3319		528.873	13.0067		514.486	14.9704			514.486	14.9704					--	--
		2953.88	0.1802		2953.88	0.49241		2953.88	0.66177			482.746	4.9391		553.936	10.3471		529.137	13.0067		514.644	14.9704			514.644	14.9704					--	--
		2952.92	0.18121		2952.92	0.49359		2952.92	0.66028			483.032	4.9391		554.2	10.3471		529.357	13.0199		514.882	14.9999			514.882	14.9999					--	--
		2951.96	0.1822		2951.96	0.49476		2951.96	0.65887			483.382	4.9391		554.42	10.3761		529.621	13.0343		515.12	15.0294			515.12	15.0294					--	--
		2950.99	0.18319		2950.99	0.49588		2950.99	0.65752			483.7	4.9649		554.64	10.3761		529.841	13.0619		515.318	15.0434			515.318	15.0434					--	--
		2950.03	0.18428		2950.03	0.49698		2950.03	0.65636			483.986	4.9649		554.816	10.4051		530.061	13.0751		515.516	15.059			515.516	15.059					--	--
		2949.06	0.1856		2949.06	0.49821		2949.06	0.65559			484.335	4.9649		555.036	10.4189		530.281	13.0882		515.714	15.0885			515.714	15.0885					--	--
		2948.1	0.18736		2948.1	0.49982		2948.1	0.65548			484.621	4.9649		555.212	10.4189		530.501	13.1158		515.952	15.1024			515.952	15.1024					--	--
		2947.13	0.18981		2947.13	0.50213		2947.13	0.65635			484.907	4.9729		555.476	10.4327		530.721	13.1027		516.15	15.132			516.15	15.132					--	--
		2946.17	0.19325		2946.17	0.50551		2946.17	0.65852			485.161	4.9818		555.563	10.4617		530.896	13.1434		516.348	15.1181			516.348	15.1181					--	--
		2945.2	0.19796		2945.2	0.51032		2945.2	0.66236			485.511	4.9649		555.783	10.4617		531.116	13.1579		516.626	15.1615			516.626	15.1615					--	--
		2944.24	0.20426		2944.24	0.51685		2944.24	0.66811			485.829	4.9818		556.135	10.4768		531.425	13.171		516.864	15.1615			516.864	15.1615					--	--
		2943.28	0.21241		2943.28	0.52536		2943.28	0.676			486.115	4.9898		556.311	10.4906		531.645	13.1986		517.023	15.1754			517.023	15.1754					--	--
		2942.31	0.22261		2942.31	0.53603		2942.31	0.68617			486.529	4.9818		556.443	10.5058		531.821	13.2262		517.181	15.205			517.181	15.205					--	--
		2941.35	0.23502		2941.35	0.54892		2941.35	0.69866			486.815	4.9898		556.707	10.5196		532.085	13.2393		517.419	15.2345			517.419	15.2345					--	--
		2940.38	0.24968		2940.38	0.5641		2940.38	0.71349			487.101	4.9977		556.883	10.5624		532.26	13.2393		517.617	15.2484			517.617	15.2484					--	--
		2939.42	0.26659		2939.42	0.58156		2939.42	0.73058			487.419	5.0146		557.103	10.5348		532.525	13.2814		517.855	15.2641			517.855	15.2641					--	--
		2938.45	0.28573		2938.45	0.6013		2938.45	0.74994			487.768	5.0067		557.278	10.5624		532.7	13.2945		518.093	15.2936			518.093	15.2936					--	--
		2937.49	0.30709		2937.49	0.62334		2937.49	0.77152			488.086	5.0146		557.498	10.5776		532.92	13.2945		518.291	15.3075			518.291	15.3075					--	--
		2936.53	0.33068		2936.53	0.64772		2936.53	0.79533			488.341	5.0146		557.718	10.6066		533.184	13.3077		518.489	15.3214			518.489	15.3214					--	--
		2935.56	0.35653		2935.56	0.67446		2935.56	0.82138			488.658	5.0236		557.938	10.6066		533.449	13.3498		518.727	15.3371			518.727	15.3371					--	--
		2934.6	0.38467		2934.6	0.70359		2934.6	0.8497			489.008	5.0236		558.114	10.6204		533.624	13.3498		518.965	15.3666			518.965	15.3666					--	--
		2933.63	0.41516		2933.63	0.73509		2933.63	0.88032			489.294	5.0315		558.334	10.6494		533.8	13.3629		519.163	15.3805			519.163	15.3805					--	--
		2932.67	0.44806		2932.67	0.76896		2932.67	0.91327			489.58	5.0395		558.554	10.6356		534.064	13.3905		519.361	15.3805			519.361	15.3805					--	--
		2931.7	0.4834		2931.7	0.80514		2931.7	0.94857			489.93	5.0395		558.729	10.6494		534.196	13.405		519.559	15.4396			519.559	15.4396					--	--
		2930.74	0.52119		2930.74	0.84357		2930.74	0.98615			490.216	5.0395		558.994	10.6784		534.415	13.4181		519.797	15.4535			519.797	15.4535					--	--
		2929.77	0.56132		2929.77	0.88416		2929.77	1.0259			490.566	5.0484		559.214	10.6922		534.724	13.4312		520.035	15.4692			520.035	15.4692					--	--
		2928.81	0.60367		2928.81	0.92678		2928.81	1.06767			490.82	5.0484		559.389	10.6922		534.944	13.4733		520.233	15.4987			520.233	15.4987					--	--
		2927.85	0.64797		2927.85	0.97115		2927.85	1.11118			491.138	5.0484		559.609	10.7074		535.12	13.4733		520.432	15.5126			520.432	15.5126					--	--
		2926.88	0.69384		2926.88	1.01689		2926.88	1.15605			491.455	5.0564		559.829	10.7364		535.34	13.5009		520.63	15.5265			520.63	15.5265					--	--
		2925.92	0.74076		2925.92	1.06338		2925.92	1.20178			491.774	5.0564		560.005	10.7364		535.515	13.514		520.868	15.5561			520.868	15.5561					--	--
		2924.95	0.78795		2924.95	1.10972		2924.95	1.24764			492.06	5.0653		560.136	10.7502		535.824	13.5272		521.066	15.5561			521.066	15.5561					--	--
		2923.99	0.83437		2923.99	1.15471		2923.99	1.29267			492.314	5.0733		560.356	10.7654		536	13.5416		521.224	15.5856			521.224	15.5856					--	--
		2923.02	0.87861		2923.02	1.19681		2923.02	1.33552			492.663	5.0733		560.532	10.7654		536.175	13.5692		521.542	15.5995			521.542	15.5995					--	--
		2922.06	0.91886		2922.06	1.2342		2922.06	1.37444			492.981	5.0822		560.752	10.793		536.395	13.5824		521.82	15.6291			521.82	15.6291					--	--
		2921.1	0.95309		2921.1	1.26491		2921.1	1.4074			493.299	5.0822		560.972	10.8082		536.615	13.5968		522.018	15.6743			522.018	15.6743					--	--
		2920.13	0.97916		2920.13	1.28702		2920.13	1.43222			493.617	5.0822		561.148	10.8082		536.835	13.6244		522.136	15.6586			522.136	15.6586					--	--
		2919.17	0.99523		2919.17	1.29901		2919.17	1.44689			493.871	5.0902		561.368	10.822		537.099	13.6507		522.334	15.6743			522.334	15.6743					--	--
		2918.2	1		2918.2	1.3		2918.2	1.45			494.157	5.0902		561.588	10.8661		537.231	13.6652		522.572	15.7021			522.572	15.7021					--	--
		2917.24	0.99304		2917.24	1.28995		2917.24	1.441			494.475	5.0982		561.763	10.851		537.451	13.6783		522.69	15.7021			522.69	15.7021					--	--
		2916.27	0.9749		2916.27	1.2697		2916.27	1.42041			494.825	5.0982		561.983	10.8661		537.582	13.7059		522.968	15.7177			522.968	15.7177					--	--
		2915.31	0.94708		2915.31	1.24087		2915.31	1.3898			495.111	5.0982		562.203	10.88		537.846	13.7204		523.166	15.7612			523.166	15.7612					--	--
		2914.34	0.91182		2914.34	1.20565		2914.34	1.35154			495.397	5.1151		562.467	10.9089		538.111	13.7204		523.444	15.7768			523.444	15.7768					--	--
		2913.38	0.87178		2913.38	1.16656		2913.38	1.30856			495.843	5.1151		562.599	10.9228		538.286	13.748		523.562	15.7907			523.562	15.7907					--	--
		2912.42	0.82969		2912.42	1.12603		2912.42	1.26384			496.161	5.124		562.819	10.9379		538.506	13.7611		523.761	15.8046			523.761	15.8046					--	--
		2911.45	0.78798		2911.45	1.08621		2911.45	1.22002			496.415	5.1151		563.039	10.9517		538.77	13.7887		524.038	15.8342			524.038	15.8342					--	--
		2910.49	0.7485		2910.49	1.04865		2910.49	1.1791			496.701	5.1409		563.215	10.9517		538.99	13.8019		524.237	15.8498			524.237	15.8498					--	--
		2909.52	0.71241		2909.52	1.01433		2909.52	1.14225			496.986	5.132		563.346	10.9669		539.166	13.8295		524.435	15.8637			524.435	15.8637					--	--
		2908.56	0.68021		2908.56	0.98362		2908.56	1.10991			497.304	5.132		563.522	10.9959		539.386	13.8163		524.673	15.8933			524.673	15.8933					--	--
		2907.59	0.65187		2907.59	0.95649		2907.59	1.08188			497.59	5.1489		563.742	11.0097		539.562	13.8702		524.831	15.8933			524.831	15.8933					--	--
		2906.63	0.62698		2906.63	0.93257		2906.63	1.0576			497.877	5.1489		563.962	11.0387		539.693	13.8702		525.069	15.9228			525.069	15.9228					--	--
		2905.67	0.60506		2905.67	0.91142		2905.67	1.03642			498.099	5.1489		564.138	11.0097		539.957	13.8702		525.267	15.9524			525.267	15.9524					--	--
		2904.7	0.58553		2904.7	0.89252		2904.7	1.01765			498.353	5.1489		564.357	11.0387		540.222	13.9123		525.465	15.9663			525.465	15.9663					--	--
		2903.74	0.56794		2903.74	0.8754		2903.74	1.00074			498.639	5.1409		564.533	11.0677		540.442	13.9254		525.663	15.9958			525.663	15.9958					--	--
		2902.77	0.55186		2902.77	0.85966		2902.77	0.98527			499.02	5.1568		564.798	11.0815		540.617	13.9675		525.861	16.0097			525.861	16.0097					--	--
		2901.81	0.53697		2901.81	0.84493		2901.81	0.97084			499.339	5.1568		564.885	11.0967		540.837	13.9675		526.099	16.0393			526.099	16.0393					--	--
		2900.84	0.52299		2900.84	0.83093		2900.84	0.95722			499.624	5.1737		565.061	11.0967		541.057	13.9806		526.298	16.0393			526.298	16.0393					--	--
		2899.88	0.50973		2899.88	0.81744		2899.88	0.9442			499.878	5.1658		565.28	11.1105		541.233	14.0082		526.495	16.0827			526.495	16.0827					--	--
		2898.91	0.49694		2898.91	0.80426		2898.91	0.9316			500.164	5.1737		565.412	11.1395		541.365	14.0358		526.694	16.0827			526.694	16.0827					--	--
		2897.95	0.48444		2897.95	0.79125		2897.95	0.91923			500.451	5.1827		565.543	11.1533		541.629	14.0358		526.852	16.1123			526.852	16.1123					--	--
		2896.99	0.47203		2896.99	0.77828		2896.99	0.90696			500.832	5.1737		565.719	11.1533		541.849	14.049		527.09	16.1123			527.09	16.1123					--	--
		2896.02	0.45952		2896.02	0.76522		2896.02	0.89461			501.086	5.1827		565.939	11.1685		542.069	14.0766		527.288	16.1418			527.288	16.1418					--	--
		2895.06	0.44673		2895.06	0.75195		2895.06	0.88205			501.404	5.1737		566.115	11.1823		542.244	14.1042		527.446	16.1714			527.446	16.1714					--	--
		2894.09	0.43354		2894.09	0.73839		2894.09	0.86916			501.69	5.1906		566.379	11.2113		542.464	14.1173		527.684	16.1714			527.684	16.1714					--	--
		2893.13	0.4199		2893.13	0.72446		2893.13	0.85586			501.976	5.2075		566.51	11.2113		542.64	14.1318		527.882	16.2009			527.882	16.2009					--	--
		2892.16	0.40578		2892.16	0.71012		2892.16	0.84214			502.262	5.1906		566.686	11.2113		542.904	14.1594		528.081	16.2305			528.081	16.2305					--	--
		2891.2	0.3912		2891.2	0.69539		2891.2	0.82798			502.612	5.1986		566.818	11.2403		543.08	14.1725		528.279	16.2583			528.279	16.2583					--	--
		2890.24	0.37622		2890.24	0.68027		2890.24	0.81348			502.866	5.2075		566.994	11.2693		543.256	14.187		528.517	16.2739			528.517	16.2739					--	--
		2889.27	0.36095		2889.27	0.66487		2889.27	0.79878			503.184	5.2155		567.302	11.2693		543.52	14.2133		528.715	16.2878			528.715	16.2878					--	--
		2888.31	0.34553		2888.31	0.64934		2888.31	0.78402			503.47	5.2155		567.434	11.2831		543.696	14.2409		528.833	16.3174			528.833	16.3174					--	--
		2887.34	0.33017		2887.34	0.63384		2887.34	0.76937			503.692	5.2155		567.565	11.2831		543.827	14.2553		529.071	16.3313			529.071	16.3313					--	--
		2886.38	0.31507		2886.38	0.61858		2886.38	0.75501			504.01	5.2155		567.696	11.2983		544.091	14.2553		529.269	16.3469			529.269	16.3469					--	--
		2885.41	0.30047		2885.41	0.60378		2885.41	0.74111			504.296	5.2244		567.872	11.3272		544.267	14.2829		529.507	16.3608			529.507	16.3608					--	--
		2884.45	0.28658		2884.45	0.58965		2884.45	0.72783			504.582	5.2413		568.048	11.3272		544.531	14.3105		529.665	16.406			529.665	16.406					--	--
		2883.48	0.27358		2883.48	0.5764		2883.48	0.71536			504.9	5.2324		568.268	11.3562		544.663	14.3105		529.864	16.3904			529.864	16.3904					--	--
		2882.52	0.26166		2882.52	0.56421		2882.52	0.70386			505.154	5.2413		568.399	11.3562		544.794	14.3368		530.062	16.4495			530.062	16.4495					--	--
		2881.56	0.25091		2881.56	0.55324		2881.56	0.69346			505.44	5.2493		568.619	11.3562		545.014	14.3644		530.34	16.479			530.34	16.479					--	--
		2880.59	0.2414		2880.59	0.54361		2880.59	0.6843			505.726	5.2413		568.839	11.37		545.279	14.3644		530.418	16.4929			530.418	16.4929					--	--
		2879.63	0.23315		2879.63	0.53537		2879.63	0.67644			506.012	5.2493		568.971	11.399		545.366	14.4065		530.616	16.4929			530.616	16.4929					--	--
		2878.66	0.2262		2878.66	0.52857		2878.66	0.66995			506.33	5.2493		569.147	11.4128		545.586	14.4196		530.774	16.5086			530.774	16.5086					--	--
		2877.7	0.22054		2877.7	0.52319		2877.7	0.66482			506.648	5.2573		569.322	11.4128		545.761	14.4328		531.013	16.5364			531.013	16.5364					--	--
		2876.73	0.21619		2876.73	0.51917		2876.73	0.66101			506.903	5.2662		569.454	11.4418		546.026	14.4472		531.171	16.5659			531.171	16.5659					--	--
		2875.77	0.2131		2875.77	0.51644		2875.77	0.65843			507.22	5.2662		569.718	11.457		546.157	14.4604		531.369	16.5955			531.369	16.5955					--	--
		2874.81	0.2112		2874.81	0.51486		2874.81	0.65695			507.475	5.2742		569.85	11.4708		546.377	14.488		531.527	16.6094			531.527	16.6094					--	--
		2873.84	0.21035		2873.84	0.5143		2873.84	0.65645			507.793	5.2742		570.07	11.4998		546.509	14.488		531.765	16.625			531.765	16.625					--	--
		2872.88	0.21037		2872.88	0.51458		2872.88	0.65672			508.047	5.2742		570.201	11.4846		546.729	14.5156		531.963	16.6685			531.963	16.6685					--	--
		2871.91	0.21107		2871.91	0.51557		2871.91	0.65763			508.333	5.2911		570.288	11.5136		546.904	14.53		532.161	16.6841			532.161	16.6841					--	--
		2870.95	0.21227		2870.95	0.51713		2870.95	0.65903			508.619	5.2742		570.508	11.5426		547.124	14.5432		532.28	16.698			532.28	16.698					--	--
		2869.98	0.21389		2869.98	0.51917		2869.98	0.66086			508.873	5.2911		570.773	11.5578		547.256	14.5563		532.518	16.7119			532.518	16.7119					--	--
		2869.02	0.21596		2869.02	0.52177		2869.02	0.66313			509.191	5.3		570.904	11.5716		547.476	14.5839		532.676	16.7415			532.676	16.7415					--	--
		2868.05	0.21865		2868.05	0.52505		2868.05	0.66601			509.413	5.3		571.08	11.5716		547.651	14.6115		532.874	16.771			532.874	16.771					--	--
		2867.09	0.22225		2867.09	0.52932		2867.09	0.66977			509.763	5.308		571.3	11.6006		547.871	14.626		533.033	16.8006			533.033	16.8006					--	--
		2866.13	0.22724		2866.13	0.53494		2866.13	0.67486			510.017	5.308		571.476	11.6144		548.047	14.6536		533.27	16.8006			533.27	16.8006					--	--
		2865.16	0.23413		2865.16	0.54243		2865.16	0.6818			510.335	5.3159		571.607	11.6144		548.134	14.6536		533.429	16.844			533.429	16.844					--	--
		2864.2	0.24353		2864.2	0.55239		2864.2	0.69116			510.557	5.308		571.827	11.6434		548.354	14.6667		533.667	16.844			533.667	16.844					--	--
		2863.23	0.2561		2863.23	0.56547		2863.23	0.70358			510.779	5.308		572.003	11.6586		548.619	14.6943		533.865	16.8736			533.865	16.8736					--	--
		2862.27	0.27244		2862.27	0.58232		2862.27	0.71963			511.065	5.3159		572.09	11.6586		548.838	14.7219		534.063	16.8875			534.063	16.8875					--	--
		2861.3	0.29314		2861.3	0.60353		2861.3	0.73985			511.352	5.3249		572.31	11.6876		548.926	14.7351		534.261	16.917			534.261	16.917					--	--
		2860.34	0.31863		2860.34	0.62956		2860.34	0.76467			511.638	5.3249		572.486	11.7166		549.146	14.7495		534.459	16.9466			534.459	16.9466					--	--
		2859.38	0.34931		2859.38	0.66075		2859.38	0.79432			511.924	5.3328		572.573	11.7166		549.321	14.7627		534.657	16.9466			534.657	16.9466					--	--
		2858.41	0.38529		2858.41	0.69717		2858.41	0.8289			512.178	5.3418		572.793	11.7442		549.541	14.7903		534.975	16.99			534.975	16.99					--	--
		2857.45	0.42644		2857.45	0.73855		2857.45	0.86817			512.464	5.3418		572.969	11.7594		549.673	14.831		535.173	17.0352			535.173	17.0352					--	--
		2856.48	0.47212		2856.48	0.78414		2856.48	0.9115			512.718	5.3497		573.101	11.7594		549.893	14.8455		535.292	17.0352			535.292	17.0352					--	--
		2855.52	0.521		2855.52	0.83243		2855.52	0.95765			513.004	5.3418		573.32	11.7883		549.98	14.8731		535.49	17.0491			535.49	17.0491					--	--
		2854.55	0.57087		2854.55	0.88113		2854.55	1.00466			513.29	5.3577		573.452	11.8021		550.2	14.8731		535.608	17.0787			535.608	17.0787					--	--
		2853.59	0.6187		2853.59	0.92718		2853.59	1.04982			513.608	5.3577		573.583	11.8173		550.376	14.8994		535.806	17.0926			535.806	17.0926					--	--
		2852.62	0.66091		2852.62	0.96709		2852.62	1.08983			513.83	5.3577		573.759	11.8173		550.64	14.927		536.084	17.1221			536.084	17.1221					--	--
		2851.66	0.69388		2851.66	0.99743		2851.66	1.12125			514.116	5.3577		573.979	11.8311		550.772	14.9414		536.282	17.1221			536.282	17.1221					--	--
		2850.7	0.71453		2850.7	1.01536		2850.7	1.14105			514.37	5.3746		574.111	11.8449		550.947	14.9546		536.401	17.1517			536.401	17.1517					--	--
		2849.73	0.72084		2849.73	1.01918		2849.73	1.14716			514.657	5.3746		574.287	11.8601		551.123	14.9822		536.559	17.1812			536.559	17.1812					--	--
		2848.77	0.7123		2848.77	1.00861		2848.77	1.13885			514.879	5.3746		574.462	11.8739		551.254	14.9822		536.717	17.1951			536.717	17.1951					--	--
		2847.8	0.68988		2847.8	0.98481		2847.8	1.1169			515.197	5.3746		574.594	11.8891		551.519	14.9953		536.915	17.2247			536.915	17.2247					--	--
		2846.84	0.65589		2846.84	0.95017		2846.84	1.08339			515.483	5.4004		574.814	11.9029		551.65	15.0098		537.074	17.2403			537.074	17.2403					--	--
		2845.87	0.61361		2845.87	0.90794		2845.87	1.04144			515.769	5.4004		575.034	11.9319		551.914	15.0374		537.272	17.2681			537.272	17.2681					--	--
		2844.91	0.56662		2844.91	0.86155		2844.91	0.99459			516.055	5.3915		575.209	11.9471		552.09	15.0505		537.47	17.2838			537.47	17.2838					--	--
		2843.95	0.51827		2843.95	0.81416		2843.95	0.94627			516.277	5.4084		575.297	11.9609		552.222	15.0926		537.668	17.3133			537.668	17.3133					--	--
		2842.98	0.47119		2842.98	0.76819		2842.98	0.89926			516.563	5.4004		575.472	11.9747		552.397	15.0926		537.826	17.3133			537.826	17.3133					--	--
		2842.02	0.42709		2842.02	0.72513		2842.02	0.85545			516.754	5.4004		575.648	11.9899		552.573	15.1189		538.064	17.3272			538.064	17.3272					--	--
		2841.05	0.38675		2841.05	0.68563		2841.05	0.81578			517.104	5.4164		575.824	12.0037		552.749	15.1333		538.222	17.3707			538.222	17.3707					--	--
		2840.09	0.3503		2840.09	0.64978		2840.09	0.78043			517.389	5.4084		575.955	12.0037		552.924	15.1465		538.421	17.3863			538.421	17.3863					--	--
		2839.12	0.3175		2839.12	0.61732		2839.12	0.74914			517.644	5.4253		576.131	12.0189		553.144	15.1741		538.619	17.4002			538.619	17.4002					--	--
		2838.16	0.28799		2838.16	0.58795		2838.16	0.7214			517.866	5.4164		576.307	12.0479		553.276	15.1741		538.857	17.4298			538.857	17.4298					--	--
		2837.19	0.26142		2837.19	0.56138		2837.19	0.69676			518.184	5.4333		576.438	12.0617		553.496	15.2161		539.015	17.4593			539.015	17.4593					--	--
		2836.23	0.23752		2836.23	0.53745		2836.23	0.67484			518.502	5.4333		576.614	12.0769		553.627	15.2293		539.213	17.5028			539.213	17.5028					--	--
		2835.27	0.2161		2835.27	0.51601		2835.27	0.65535			518.692	5.4253		576.701	12.0907		553.803	15.2293		539.371	17.4889			539.371	17.4889					--	--
		2834.3	0.19699		2834.3	0.49694		2834.3	0.63804			518.946	5.4422		576.877	12.0907		554.067	15.2569		539.57	17.5184			539.57	17.5184					--	--
		2833.34	0.18002		2833.34	0.4801		2833.34	0.62269			519.232	5.4422		577.009	12.1045		554.154	15.2976		539.768	17.5323			539.768	17.5323					--	--
		2832.37	0.16502		2832.37	0.46532		2832.37	0.60912			519.55	5.4502		577.14	12.1335		554.286	15.3121		539.966	17.5619			539.966	17.5619					--	--
		2831.41	0.15183		2831.41	0.45241		2831.41	0.59711			519.805	5.4502		577.272	12.1625		554.506	15.3121		540.084	17.6053			540.084	17.6053					--	--
		2830.44	0.14028		2830.44	0.44115		2830.44	0.58653			520.027	5.4502		577.492	12.1625		554.682	15.3383		540.322	17.6192			540.322	17.6192					--	--
		2829.48	0.13021		2829.48	0.43131		2829.48	0.5772			520.281	5.4671		577.579	12.1777		554.902	15.3528		540.481	17.6349			540.481	17.6349					--	--
		2828.52	0.12143		2828.52	0.42265		2828.52	0.56901			520.567	5.4671		577.711	12.1915		555.077	15.3935		540.679	17.6349			540.679	17.6349					--	--
		2827.55	0.11376		2827.55	0.41498		2827.55	0.56176			520.853	5.4671		577.931	12.2053		555.164	15.408		540.877	17.6644			540.877	17.6644					--	--
		2826.59	0.10705		2826.59	0.40812		2826.59	0.55532			521.203	5.475		578.062	12.2204		555.384	15.4212		541.115	17.694			541.115	17.694					--	--
		2825.62	0.10114		2825.62	0.40192		2825.62	0.54956			521.489	5.484		578.282	12.2343		555.56	15.4488		541.273	17.7513			541.273	17.7513					--	--
		2824.66	0.09591		2824.66	0.39635		2824.66	0.54437			521.807	5.5009		578.502	12.2494		555.736	15.4619		541.432	17.767			541.432	17.767					--	--
		2823.69	0.09123		2823.69	0.39133		2823.69	0.53965			521.966	5.5009		578.634	12.2632		555.912	15.4764		541.63	17.767			541.63	17.767					--	--
		2822.73	0.08699		2822.73	0.38684		2822.73	0.53533			522.188	5.5009		578.809	12.2922		556.087	15.504		541.788	17.7809			541.788	17.7809					--	--
		2821.76	0.08308		2821.76	0.38282		2821.76	0.53135			522.474	5.4919		578.985	12.3074		556.263	15.5171		541.906	17.8104			541.906	17.8104					--	--
		2820.8	0.07938		2820.8	0.3792		2820.8	0.52765			522.728	5.5009		579.117	12.335		556.395	15.5447		542.184	17.84			542.184	17.84					--	--
		2819.84	0.07585		2819.84	0.3759		2819.84	0.52421			522.982	5.5088		579.204	12.335		556.57	15.5578		542.342	17.8695			542.342	17.8695					--	--
		2818.87	0.07243		2818.87	0.37284		2818.87	0.521			523.268	5.5088		579.38	12.335		556.746	15.5578		542.501	17.8973			542.501	17.8973					--	--
		2817.91	0.06916		2817.91	0.36994		2817.91	0.51802			523.522	5.5257		579.467	12.3502		556.922	15.5999		542.699	17.9425			542.699	17.9425					--	--
		2816.94	0.066		2816.94	0.36713		2816.94	0.51521			523.745	5.5088		579.642	12.364		557.098	15.6275		542.857	17.913			542.857	17.913					--	--
		2815.98	0.063		2815.98	0.36436		2815.98	0.51256			524.031	5.5257		579.818	12.393		557.273	15.6275		542.936	17.9425			542.936	17.9425					--	--
		2815.01	0.06017		2815.01	0.36162		2815.01	0.51001			524.253	5.5168		579.994	12.393		557.405	15.6406		543.134	17.9721			543.134	17.9721					--	--
		2814.05	0.05754		2814.05	0.35892		2814.05	0.50759			524.539	5.5337		580.125	12.393		557.625	15.6814		543.332	17.9999			543.332	17.9999					--	--
		2813.09	0.05507		2813.09	0.35629		2813.09	0.50528			524.729	5.5337		580.257	12.422		557.801	15.709		543.49	18.0294			543.49	18.0294					--	--
		2812.12	0.05276		2812.12	0.35377		2812.12	0.50308			525.015	5.5426		580.477	12.4358		557.976	15.7234		543.648	18.0451			543.648	18.0451					--	--
		2811.16	0.05058		2811.16	0.35139		2811.16	0.50098			525.27	5.5426		580.609	12.48		558.152	15.7234		543.886	18.0729			543.886	18.0729					--	--
		2810.19	0.04848		2810.19	0.34916		2810.19	0.49895			525.524	5.5506		580.74	12.48		558.284	15.751		544.085	18.1024			544.085	18.1024					--	--
		2809.23	0.04647		2809.23	0.34707		2809.23	0.497			525.81	5.5675		580.916	12.4938		558.459	15.7787		544.243	18.132			544.243	18.132					--	--
		2808.26	0.04456		2808.26	0.34511		2808.26	0.4951			526.096	5.5675		581.048	12.509		558.635	15.7918		544.441	18.132			544.441	18.132					--	--
		2807.3	0.04274		2807.3	0.34325		2807.3	0.49327			526.35	5.5675		581.179	12.538		558.855	15.8194		544.559	18.1754			544.559	18.1754					--	--
		2806.33	0.04104		2806.33	0.34148		2806.33	0.49153			526.572	5.5755		581.311	12.5518		558.986	15.8325		544.797	18.1754			544.797	18.1754					--	--
		2805.37	0.03943		2805.37	0.3398		2805.37	0.48986			526.827	5.5675		581.442	12.5656		559.118	15.8601		544.916	18.205			544.916	18.205					--	--
		2804.41	0.0379		2804.41	0.33821		2804.41	0.48831			527.081	5.5924		581.618	12.5518		559.293	15.8601		545.074	18.2345			545.074	18.2345					--	--
		2803.44	0.03643		2803.44	0.33673		2803.44	0.48686			527.271	5.5844		581.793	12.5808		559.469	15.8746		545.232	18.2345			545.232	18.2345					--	--
		2802.48	0.03499		2802.48	0.33535		2802.48	0.48553			527.557	5.5924		581.881	12.5946		559.601	15.9009		545.43	18.278			545.43	18.278					--	--
		2801.51	0.03357		2801.51	0.33405		2801.51	0.48428			527.811	5.5844		582.057	12.6236		559.821	15.9285		545.629	18.278			545.629	18.278					--	--
		2800.55	0.03218		2800.55	0.33284		2800.55	0.48312			528.065	5.6013		582.232	12.6236		559.952	15.9705		545.827	18.3075			545.827	18.3075					--	--
		2799.58	0.0308		2799.58	0.33166		2799.58	0.48199			528.32	5.6093		582.364	12.6526		560.084	15.9561		545.985	18.3371			545.985	18.3371					--	--
		2798.62	0.02944		2798.62	0.3305		2798.62	0.48091			528.574	5.6093		582.451	12.6677		560.259	15.9561		546.143	18.3666			546.143	18.3666					--	--
		2797.66	0.02812		2797.66	0.32932		2797.66	0.47981			528.732	5.6093		582.583	12.6815		560.435	15.9837		546.302	18.3962			546.302	18.3962					--	--
		2796.69	0.02684		2796.69	0.32811		2796.69	0.47871			528.986	5.6093		582.758	12.6954		560.567	16.0244		546.5	18.4101			546.5	18.4101					--	--
		2795.73	0.02561		2795.73	0.32687		2795.73	0.47759			529.272	5.6262		582.89	12.6954		560.786	16.0389		546.658	18.4396			546.658	18.4396					--	--
		2794.76	0.02446		2794.76	0.3256		2794.76	0.47648			529.463	5.6172		583.021	12.7243		560.874	16.052		546.856	18.4535			546.856	18.4535					--	--
		2793.8	0.02339		2793.8	0.32437		2793.8	0.47539			529.749	5.6262		583.241	12.7243		561.049	16.0665		547.014	18.4831			547.014	18.4831					--	--
		2792.83	0.02241		2792.83	0.3232		2792.83	0.47432			530.035	5.6341		583.373	12.7395		561.269	16.0941		547.173	18.4987			547.173	18.4987					--	--
		2791.87	0.02151		2791.87	0.32213		2791.87	0.47329			530.257	5.6431		583.46	12.7823		561.445	16.1204		547.291	18.5283			547.291	18.5283					--	--
		2790.9	0.02066		2790.9	0.32115		2790.9	0.47226			530.543	5.651		583.636	12.7961		561.533	16.148		547.489	18.5422			547.489	18.5422					--	--
		2789.94	0.01986		2789.94	0.32027		2789.94	0.47124			530.765	5.651		583.768	12.7961		561.797	16.1624		547.687	18.5856			547.687	18.5856					--	--
		2788.98	0.01907		2788.98	0.31947		2788.98	0.47025			531.051	5.651		583.943	12.8113		561.884	16.1756		547.846	18.5856			547.846	18.5856					--	--
		2788.01	0.01826		2788.01	0.31869		2788.01	0.46927			531.242	5.66		584.075	12.8403		562.104	16.19		548.004	18.6291			548.004	18.6291					--	--
		2787.05	0.01745		2787.05	0.31793		2787.05	0.46831			531.4	5.6759		584.251	12.8403		562.191	16.2176		548.122	18.6152			548.122	18.6152					--	--
		2786.08	0.01663		2786.08	0.31715		2786.08	0.46737			531.655	5.6848		584.382	12.8693		562.411	16.2308		548.32	18.6447			548.32	18.6447					--	--
		2785.12	0.01578		2785.12	0.31635		2785.12	0.46645			531.941	5.6848		584.514	12.8693		562.587	16.2584		548.479	18.6586			548.479	18.6586					--	--
		2784.15	0.01495		2784.15	0.31554		2784.15	0.46556			532.099	5.6848		584.645	12.8831		562.763	16.286		548.557	18.6743			548.557	18.6743					--	--
		2783.19	0.01415		2783.19	0.31473		2783.19	0.46469			532.322	5.6928		584.821	12.9121		562.983	16.286		548.755	18.7038			548.755	18.7038					--	--
		2782.23	0.01339		2782.23	0.31391		2782.23	0.46386			532.671	5.7017		584.997	12.9259		563.247	16.3267		548.874	18.7177			548.874	18.7177					--	--
		2781.26	0.01268		2781.26	0.31314		2781.26	0.46308			532.894	5.6928		585.128	12.9411		563.423	16.3675		549.152	18.7473			549.152	18.7473					--	--
		2780.3	0.01199		2780.3	0.31238		2780.3	0.46235			533.116	5.6928		585.26	12.9701		563.51	16.3675		549.23	18.7612			549.23	18.7612					--	--
		2779.33	0.01132		2779.33	0.31169		2779.33	0.46166			533.402	5.7017		585.391	12.9839		563.686	16.3819		549.428	18.8046			549.428	18.8046					--	--
		2778.37	0.01068		2778.37	0.31106		2778.37	0.46102			533.688	5.7017		585.523	12.9991		563.817	16.4095		549.587	18.8046			549.587	18.8046					--	--
		2777.4	0.01005		2777.4	0.31048		2777.4	0.46041			533.878	5.7097		585.61	12.9839		563.86	16.3951		549.705	18.8203			549.705	18.8203					--	--
		2776.44	0.00944		2776.44	0.30996		2776.44	0.45983			534.132	5.7097		585.83	13.0129		564.036	16.4095		549.903	18.8342			549.903	18.8342					--	--
		2775.47	0.00886		2775.47	0.30947		2775.47	0.45928			534.355	5.7186		586.05	13.0419		564.211	16.4227		550.062	18.8794			550.062	18.8794					--	--
		2774.51	0.00834		2774.51	0.30902		2774.51	0.45878			534.577	5.7346		586.093	13.0419		564.343	16.4634		550.22	18.8933			550.22	18.8933					--	--
		2773.55	0.00788		2773.55	0.30863		2773.55	0.45829			534.863	5.7435		586.269	13.0709		564.474	16.4779		550.378	18.9072			550.378	18.9072					--	--
		2772.58	0.00748		2772.58	0.30828		2772.58	0.45784			535.085	5.7435		586.356	13.0709		564.694	16.491		550.496	18.9367			550.496	18.9367					--	--
		2771.62	0.00712		2771.62	0.30797		2771.62	0.4574			535.307	5.7346		586.532	13.0998		564.826	16.5186		550.694	18.9524			550.694	18.9524					--	--
		2770.65	0.00679		2770.65	0.30767		2770.65	0.45696			535.593	5.7346		586.664	13.0998		564.957	16.5331		550.853	18.9819			550.853	18.9819					--	--
		2769.69	0.00648		2769.69	0.30739		2769.69	0.45653			535.816	5.7435		586.795	13.1137		565.089	16.5462		551.051	19.0097			551.051	19.0097					--	--
		2768.72	0.00616		2768.72	0.30708		2768.72	0.45611			535.974	5.7515		586.838	13.1564		565.176	16.5738		551.209	19.0254			551.209	19.0254					--	--
		2767.76	0.00587		2767.76	0.30675		2767.76	0.45572			536.26	5.7515		587.014	13.1716		565.396	16.587		551.368	19.0549			551.368	19.0549					--	--
		2766.8	0.00558		2766.8	0.30642		2766.8	0.45539			536.514	5.7515		587.19	13.1854		565.616	16.6146		551.526	19.0688			551.526	19.0688					--	--
		2765.83	0.00532		2765.83	0.30606		2765.83	0.45512			536.737	5.7684		587.322	13.1716		565.792	16.6422		551.684	19.0827			551.684	19.0827					--	--
		2764.87	0.00507		2764.87	0.30568		2764.87	0.45487			537.023	5.7684		587.497	13.2296		565.923	16.6566		551.842	19.0984			551.842	19.0984					--	--
		2763.9	0.00484		2763.9	0.30527		2763.9	0.45464			537.213	5.7684		587.629	13.2434		566.055	16.6829		552.08	19.1418			552.08	19.1418					--	--
		2762.94	0.00462		2762.94	0.30486		2762.94	0.45443			537.499	5.7853		587.716	13.2434		566.231	16.6974		552.239	19.1418			552.239	19.1418					--	--
		2761.97	0.00443		2761.97	0.30446		2761.97	0.45421			537.753	5.7763		587.936	13.2434		566.406	16.7105		552.357	19.1575			552.357	19.1575					--	--
		2761.01	0.00427		2761.01	0.3041		2761.01	0.454			537.943	5.8022		588.068	13.2724		566.582	16.7381		552.515	19.1853			552.515	19.1853					--	--
		2760.04	0.00415		2760.04	0.30378		2760.04	0.4538			538.261	5.7932		588.244	13.2862		566.713	16.7526		552.713	19.2009			552.713	19.2009					--	--
		2759.08	0.00405		2759.08	0.30353		2759.08	0.4536			538.548	5.8022		588.287	13.3152		566.801	16.7802		552.832	19.2305			552.832	19.2305					--	--
		2758.12	0.00396		2758.12	0.30335		2758.12	0.45344			538.642	5.8101		588.418	13.3014		566.976	16.7933		552.99	19.2739			552.99	19.2739					--	--
		2757.15	0.00385		2757.15	0.30328		2757.15	0.45331			538.864	5.8101		588.594	13.3442		567.152	16.7933		553.188	19.2739			553.188	19.2739					--	--
		2756.19	0.00374		2756.19	0.30329		2756.19	0.45325			539.15	5.8022		588.681	13.3442		567.328	16.8341		553.307	19.3035			553.307	19.3035					--	--
		2755.22	0.00363		2755.22	0.30337		2755.22	0.45323			539.373	5.8191		588.813	13.3442		567.415	16.8617		553.505	19.3174			553.505	19.3174					--	--
		2754.26	0.0035		2754.26	0.3035		2754.26	0.45325			539.627	5.8191		588.988	13.3594		567.591	16.8893		553.624	19.3469			553.624	19.3469					--	--
		2753.29	0.00339		2753.29	0.30363		2753.29	0.45323			539.817	5.835		589.076	13.387		567.767	16.9037		553.782	19.3608			553.782	19.3608					--	--
		2752.33	0.00329		2752.33	0.30375		2752.33	0.45316			540.135	5.8439		589.251	13.416		567.898	16.93		553.98	19.3904			553.98	19.3904					--	--
		2751.37	0.00321		2751.37	0.30383		2751.37	0.45303			540.294	5.8519		589.339	13.416		568.074	16.93		554.138	19.406			554.138	19.406					--	--
		2750.4	0.00315		2750.4	0.30385		2750.4	0.45283			540.548	5.835		589.515	13.4312		568.205	16.9445		554.257	19.406			554.257	19.406					--	--
		2749.44	0.00314		2749.44	0.3038		2749.44	0.45261			540.77	5.8519		589.602	13.4602		568.337	16.9852		554.415	19.4634			554.415	19.4634					--	--
		2748.47	0.00314		2748.47	0.30371		2748.47	0.45238			540.961	5.8608		589.734	13.4602		568.468	16.9852		554.613	19.4634			554.613	19.4634					--	--
		2747.51	0.00314		2747.51	0.30355		2747.51	0.45219			541.247	5.8608		589.865	13.4892		568.6	16.9997		554.851	19.5086			554.851	19.5086					--	--
		2746.54	0.0031		2746.54	0.30337		2746.54	0.45205			541.501	5.8688		589.996	13.4892		568.775	17.0404		554.97	19.552			554.97	19.552					--	--
		2745.58	0.00302		2745.58	0.30318		2745.58	0.45199			541.691	5.8519		590.128	13.5168		568.951	17.0536		555.128	19.552			555.128	19.552					--	--
		2744.61	0.00292		2744.61	0.30299		2744.61	0.45201			541.977	5.8767		590.26	13.503		569.127	17.068		555.286	19.5659			555.286	19.5659					--	--
		2743.65	0.00279		2743.65	0.30281		2743.65	0.45206			542.199	5.8767		590.391	13.532		569.259	17.0812		555.444	19.5816			555.444	19.5816					--	--
		2742.69	0.00269		2742.69	0.30268		2742.69	0.45216			542.39	5.8937		590.523	13.5609		569.39	17.1088		555.603	19.625			555.603	19.625					--	--
		2741.72	0.0026		2741.72	0.30262		2741.72	0.4523			542.644	5.8857		590.61	13.5747		569.521	17.1088		555.721	19.625			555.721	19.625					--	--
		2740.76	0.00257		2740.76	0.30264		2740.76	0.45243			542.834	5.8937		590.83	13.5899		569.786	17.1364		555.879	19.6546			555.879	19.6546					--	--
		2739.79	0.00259		2739.79	0.30273		2739.79	0.45259			543.057	5.9106		590.917	13.5899		569.828	17.1771		556.038	19.6685			556.038	19.6685					--	--
		2738.83	0.00264		2738.83	0.30292		2738.83	0.45272			543.311	5.9026		591.049	13.5899		570.004	17.1916		556.156	19.698			556.156	19.698					--	--
		2737.86	0.00275		2737.86	0.30319		2737.86	0.45285			543.565	5.9106		591.18	13.6327		570.18	17.2047		556.354	19.698			556.354	19.698					--	--
		2736.9	0.00289		2736.9	0.3035		2736.9	0.45294			543.819	5.9195		591.312	13.6465		570.4	17.2047		556.513	19.7276			556.513	19.7276					--	--
		2735.94	0.00305		2735.94	0.3038		2735.94	0.453			544.041	5.9195		591.443	13.6617		570.487	17.2323		556.671	19.7415			556.671	19.7415					--	--
		2734.97	0.00321		2734.97	0.30408		2734.97	0.45304			544.295	5.9275		591.575	13.6907		570.619	17.2599		556.829	19.771			556.829	19.771					--	--
		2734.01	0.00337		2734.01	0.30428		2734.01	0.45307			544.518	5.9195		591.662	13.7045		570.794	17.2731		556.987	19.8006			556.987	19.8006					--	--
		2733.04	0.00353		2733.04	0.30442		2733.04	0.45308			544.772	5.9275		591.838	13.7045		570.926	17.3007		557.146	19.8006			557.146	19.8006					--	--
		2732.08	0.0037		2732.08	0.30448		2732.08	0.45311			545.026	5.9444		591.925	13.7197		571.057	17.3283		557.304	19.8301			557.304	19.8301					--	--
		2731.11	0.00388		2731.11	0.30449		2731.11	0.45315			545.248	5.9444		592.057	13.7473		571.233	17.3427		557.462	19.8597			557.462	19.8597					--	--
		2730.15	0.00407		2730.15	0.30447		2730.15	0.4532			545.471	5.9354		592.232	13.7473		571.276	17.369		557.62	19.844			557.62	19.844					--	--
		2729.18	0.00427		2729.18	0.30446		2729.18	0.45327			545.693	5.9444		592.276	13.7763		571.408	17.369		557.739	19.8736			557.739	19.8736					--	--
		2728.22	0.00449		2728.22	0.30448		2728.22	0.45336			545.883	5.9613		592.451	13.7915		571.539	17.3966		557.857	19.9031			557.857	19.9031					--	--
		2727.26	0.00468		2727.26	0.30455		2727.26	0.45344			546.105	5.9613		592.538	13.8053		571.715	17.4242		558.016	19.917			558.016	19.917					--	--
		2726.29	0.00485		2726.29	0.30467		2726.29	0.45352			546.36	5.9692		592.714	13.8205		571.846	17.4387		558.174	19.9327			558.174	19.9327					--	--
		2725.33	0.00494		2725.33	0.30481		2725.33	0.45358			546.582	5.9692		592.802	13.8205		572.022	17.4518		558.292	19.9466			558.292	19.9466					--	--
		2724.36	0.00495		2724.36	0.30491		2724.36	0.45362			546.772	5.9692		592.933	13.8343		572.154	17.4794		558.49	19.9761			558.49	19.9761					--	--
		2723.4	0.00486		2723.4	0.30494		2723.4	0.45362			547.058	5.9782		593.065	13.8771		572.329	17.507		558.609	20.0057			558.609	20.0057					--	--
		2722.43	0.00467		2722.43	0.30485		2722.43	0.45358			547.249	5.9861		593.196	13.8771		572.417	17.5202		558.807	20.0196			558.807	20.0196					--	--
		2721.47	0.00443		2721.47	0.30466		2721.47	0.45347			547.407	5.9861		593.284	13.8923		572.637	17.5478		558.926	20.0491			558.926	20.0491					--	--
		2720.51	0.00415		2720.51	0.30439		2720.51	0.45331			547.693	5.9941		593.371	13.9061		572.812	17.5478		559.084	20.0787			559.084	20.0787					--	--
		2719.54	0.00388		2719.54	0.30406		2719.54	0.45314			547.915	6.011		593.547	13.9213		572.988	17.5622		559.282	20.1082			559.282	20.1082					--	--
		2718.58	0.00363		2718.58	0.30377		2718.58	0.45294			548.138	6.003		593.678	13.9503		573.119	17.5885		559.4	20.1082			559.4	20.1082					--	--
		2717.61	0.00341		2717.61	0.30353		2717.61	0.45278			548.392	6.003		593.766	13.9641		573.251	17.6161		559.519	20.1221			559.519	20.1221					--	--
		2716.65	0.00325		2716.65	0.30336		2716.65	0.45265			548.614	6.0199		593.986	13.9779		573.382	17.6306		559.677	20.1378			559.677	20.1378					--	--
		2715.68	0.00312		2715.68	0.30326		2715.68	0.45261			548.804	6.011		594.029	13.9779		573.558	17.6437		559.835	20.1673			559.835	20.1673					--	--
		2714.72	0.00299		2714.72	0.30323		2714.72	0.45264			549.027	6.0358		594.16	13.993		573.734	17.6858		559.994	20.1812			559.994	20.1812					--	--
		2713.75	0.00289		2713.75	0.30322		2713.75	0.45272			549.217	6.0279		594.292	14.0069		573.91	17.712		560.152	20.2108			560.152	20.2108					--	--
		2712.79	0.00279		2712.79	0.30318		2712.79	0.45283			549.503	6.0448		594.379	14.0358		574.041	17.7265		560.35	20.2247			560.35	20.2247					--	--
		2711.83	0.0027		2711.83	0.30312		2711.83	0.45294			549.757	6.0528		594.555	14.0648		574.217	17.7396		560.468	20.2542			560.468	20.2542					--	--
		2710.86	0.00264		2710.86	0.30304		2710.86	0.45301			549.948	6.0528		594.686	14.0648		574.348	17.7672		560.627	20.2699			560.627	20.2699					--	--
		2709.9	0.00263		2709.9	0.30295		2709.9	0.45304			550.202	6.0528		594.818	14.08		574.524	17.7817		560.865	20.2838			560.865	20.2838					--	--
		2708.93	0.00266		2708.93	0.30289		2708.93	0.45301			550.424	6.0528		594.949	14.0938		574.567	17.7948		560.983	20.3133			560.983	20.3133					--	--
		2707.97	0.00274		2707.97	0.30289		2707.97	0.45296			550.614	6.0617		595.081	14.1228		574.787	17.8356		561.141	20.3272			561.141	20.3272					--	--
		2707	0.00283		2707	0.30293		2707	0.45287			550.837	6.0528		595.257	14.1366		574.874	17.8632		561.3	20.3707			561.3	20.3707					--	--
		2706.04	0.00292		2706.04	0.30301		2706.04	0.45281			551.059	6.0617		595.3	14.1656		575.094	17.8632		561.458	20.3707			561.458	20.3707					--	--
		2705.08	0.00297		2705.08	0.30307		2705.08	0.45272			551.313	6.0866		595.476	14.1808		575.27	17.8908		561.616	20.3863			561.616	20.3863					--	--
		2704.11	0.00296		2704.11	0.3031		2704.11	0.45264			551.535	6.0786		595.519	14.1808		575.313	17.9184		561.814	20.4002			561.814	20.4002					--	--
		2703.15	0.00288		2703.15	0.30305		2703.15	0.45254			551.758	6.0866		595.695	14.2084		575.489	17.9315		561.973	20.4454			561.973	20.4454					--	--
		2702.18	0.00275		2702.18	0.30294		2702.18	0.45243			551.98	6.0866		595.738	14.2374		575.62	17.946		562.131	20.4732			562.131	20.4732					--	--
		2701.22	0.00259		2701.22	0.3028		2701.22	0.45231			552.202	6.0866		595.869	14.2236		575.752	17.9736		562.25	20.4732			562.25	20.4732					--	--
		2700.25	0.00244		2700.25	0.30264		2700.25	0.4522			552.393	6.1114		596.001	14.2664		575.839	17.9867		562.408	20.4889			562.408	20.4889					--	--
		2699.29	0.00236		2699.29	0.30252		2699.29	0.4521			552.583	6.0945		596.088	14.2526		576.015	18.0012		562.606	20.5184			562.606	20.5184					--	--
		2698.32	0.00236		2698.32	0.30247		2698.32	0.45204			552.805	6.1204		596.175	14.2816		576.146	18.0143		562.724	20.5323			562.724	20.5323					--	--
		2697.36	0.0024		2697.36	0.30251		2697.36	0.45201			553.027	6.1204		596.307	14.2954		576.322	18.0419		562.883	20.5619			562.883	20.5619					--	--
		2696.4	0.00251		2696.4	0.30258		2696.4	0.45204			553.25	6.1283		596.438	14.3106		576.498	18.0551		563.041	20.5619			563.041	20.5619					--	--
		2695.43	0.00268		2695.43	0.30274		2695.43	0.4521			553.504	6.1283		596.57	14.3244		576.629	18.0827		563.239	20.6053			563.239	20.6053					--	--
		2694.47	0.00288		2694.47	0.30296		2694.47	0.45227			553.694	6.1283		596.657	14.3534		576.761	18.1103		563.357	20.6349			563.357	20.6349					--	--
		2693.5	0.0031		2693.5	0.30323		2693.5	0.45252			553.885	6.1283		596.877	14.3672		576.936	18.1247		563.476	20.621			563.476	20.621					--	--
		2692.54	0.00329		2692.54	0.30348		2692.54	0.45282			554.139	6.1452		597.009	14.3824		577.024	18.1379		563.634	20.6488			563.634	20.6488					--	--
		2691.57	0.00347		2691.57	0.30368		2691.57	0.45312			554.393	6.1532		597.14	14.3962		577.155	18.151		563.793	20.6783			563.793	20.6783					--	--
		2690.61	0.00362		2690.61	0.30384		2690.61	0.45341			554.615	6.1621		597.183	14.4114		577.287	18.1786		563.951	20.694			563.951	20.694					--	--
		2689.65	0.00373		2689.65	0.30392		2689.65	0.45365			554.838	6.1621		597.315	14.3962		577.418	18.1786		564.109	20.7235			564.109	20.7235					--	--
		2688.68	0.00382		2688.68	0.30396		2688.68	0.45382			554.932	6.1701		597.491	14.4403		577.55	18.2207		564.268	20.7513			564.268	20.7513					--	--
		2687.72	0.00387		2687.72	0.30394		2687.72	0.45395			555.154	6.1532		597.622	14.4541		577.681	18.2338		564.426	20.7513			564.426	20.7513					--	--
		2686.75	0.00387		2686.75	0.30388		2686.75	0.454			555.377	6.1701		597.754	14.468		577.813	18.2614		564.584	20.767			564.584	20.767					--	--
		2685.79	0.0038		2685.79	0.3038		2685.79	0.45402			555.503	6.179		597.841	14.4831		577.988	18.289		564.742	20.8104			564.742	20.8104					--	--
		2684.82	0.00365		2684.82	0.30371		2684.82	0.45398			555.789	6.179		597.928	14.4969		578.12	18.3022		564.901	20.8104			564.901	20.8104					--	--
		2683.86	0.00346		2683.86	0.3036		2683.86	0.45388			556.011	6.187		598.104	14.4969		578.296	18.3166		565.099	20.84			565.099	20.84					--	--
		2682.89	0.00324		2682.89	0.30348		2682.89	0.45373			556.202	6.1949		598.236	14.5121		578.383	18.3298		565.177	20.8539			565.177	20.8539					--	--
		2681.93	0.00304		2681.93	0.30337		2681.93	0.45352			556.424	6.2039		598.279	14.5259		578.603	18.3574		565.375	20.84			565.375	20.84					--	--
		2680.97	0.00288		2680.97	0.30325		2680.97	0.45327			556.678	6.1949		598.41	14.5411		578.69	18.3718		565.494	20.8834			565.494	20.8834					--	--
		2680	0.0028		2680	0.30316		2680	0.45303			556.869	6.2208		598.542	14.5687		578.866	18.385		565.652	20.913			565.652	20.913					--	--
		2679.04	0.0028		2679.04	0.30311		2679.04	0.45281			557.059	6.2119		598.629	14.5977		578.997	18.4126		565.811	20.913			565.811	20.913					--	--
		2678.07	0.00287		2678.07	0.30312		2678.07	0.45265			557.281	6.2208		598.716	14.5977		579.04	18.4257		565.929	20.972			565.929	20.972					--	--
		2677.11	0.00298		2677.11	0.30319		2677.11	0.45259			557.504	6.2208		598.848	14.6129		579.216	18.4402		566.087	20.986			566.087	20.986					--	--
		2676.14	0.00311		2676.14	0.3033		2676.14	0.45259			557.694	6.2377		598.98	14.6419		579.259	18.4678		566.246	21.0155			566.246	21.0155					--	--
		2675.18	0.00319		2675.18	0.30339		2675.18	0.45264			557.948	6.2457		599.111	14.6557		579.435	18.4809		566.364	21.0294			566.364	21.0294					--	--
		2674.22	0.0032		2674.22	0.30345		2674.22	0.4527			558.139	6.2377		599.243	14.6709		579.61	18.5217		566.482	21.045			566.482	21.045					--	--
		2673.25	0.00316		2673.25	0.30345		2673.25	0.45276			558.329	6.2536		599.418	14.6847		579.698	18.5361		566.681	21.045			566.681	21.045					--	--
		2672.29	0.00307		2672.29	0.30342		2672.29	0.45282			558.551	6.2626		599.595	14.7137		579.829	18.5493		566.799	21.045			566.799	21.045					--	--
		2671.32	0.00297		2671.32	0.30335		2671.32	0.45287			558.742	6.2626		599.726	14.7275		579.917	18.5913		566.918	21.0746			566.918	21.0746					--	--
		2670.36	0.00287		2670.36	0.30328		2670.36	0.4529			558.932	6.2626		599.769	14.7275		580.092	18.5913		567.116	21.1024			567.116	21.1024					--	--
		2669.39	0.00279		2669.39	0.30323		2669.39	0.45293			559.186	6.2705		599.9	14.7565		580.224	18.6176		567.274	21.118			567.274	21.118					--	--
		2668.43	0.00275		2668.43	0.30322		2668.43	0.45297			559.408	6.2705		600.032	14.7717		580.311	18.6176		567.393	21.1476			567.393	21.1476					--	--
		2667.46	0.00274		2667.46	0.30326		2667.46	0.45301			559.599	6.2795		600.119	14.7717		580.531	18.6452		567.511	21.1615			567.511	21.1615					--	--
		2666.5	0.00275		2666.5	0.30337		2666.5	0.45308			559.757	6.2874		600.162	14.7855		580.707	18.6728		567.709	21.191			567.709	21.191					--	--
		2665.54	0.00276		2665.54	0.3035		2665.54	0.45316			559.98	6.2874		600.25	14.7993		580.794	18.6873		567.827	21.205			567.827	21.205					--	--
		2664.57	0.00278		2664.57	0.30363		2664.57	0.45325			560.202	6.3043		600.337	14.8145		580.97	18.7004		568.026	21.2345			568.026	21.2345					--	--
		2663.61	0.00279		2663.61	0.30373		2663.61	0.4533			560.488	6.3123		600.468	14.8283		581.057	18.728		568.144	21.2501			568.144	21.2501					--	--
		2662.64	0.00283		2662.64	0.30378		2662.64	0.45333			560.615	6.3043		600.6	14.8283		581.233	18.7556		568.263	21.264			568.263	21.264					--	--
		2661.68	0.00289		2661.68	0.30378		2661.68	0.45334			560.869	6.3123		600.732	14.8435		581.32	18.7556		568.421	21.2936			568.421	21.2936					--	--
		2660.71	0.00302		2660.71	0.30378		2660.71	0.45334			561.059	6.3212		600.819	14.8724		581.451	18.7832		568.619	21.3075			568.619	21.3075					--	--
		2659.75	0.0032		2659.75	0.30383		2659.75	0.45338			561.281	6.3292		600.95	14.9014		581.539	18.7964		568.737	21.3231			568.737	21.3231					--	--
		2658.78	0.00341		2658.78	0.30393		2658.78	0.45345			561.536	6.3292		601.038	14.9152		581.715	18.8108		568.936	21.3371			568.936	21.3371					--	--
		2657.82	0.00363		2657.82	0.3041		2657.82	0.45355			561.63	6.3461		601.169	14.9152		581.802	18.8371		569.054	21.3666			569.054	21.3666					--	--
		2656.86	0.00381		2656.86	0.30429		2656.86	0.45369			561.821	6.3381		601.301	14.929		581.977	18.8516		569.173	21.3961			569.173	21.3961					--	--
		2655.89	0.00392		2655.89	0.30446		2655.89	0.45381			562.075	6.3461		601.344	14.9442		--			569.331	21.4101			569.331	21.4101					--	--
		2654.93	0.00394		2654.93	0.30457		2654.93	0.45393			562.265	6.3461		601.431	14.958		--			569.489	21.4101			569.489	21.4101					--	--
		2653.96	0.00388		2653.96	0.30459		2653.96	0.454			562.456	6.3461		601.563	14.987		--			569.687	21.4396			569.687	21.4396					--	--
		2653	0.00373		2653	0.30452		2653	0.45403			562.71	6.354		601.694	15.016		--			569.806	21.4691			569.806	21.4691					--	--
		2652.03	0.00353		2652.03	0.30437		2652.03	0.45399			562.9	6.371		601.782	15.016		--			569.964	21.5126			569.964	21.5126					--	--
		2651.07	0.0033		2651.07	0.30417		2651.07	0.45387			563.058	6.371		601.869	15.0312		--			570.083	21.5126			570.083	21.5126					--	--
		2650.11	0.00307		2650.11	0.30393		2650.11	0.45365			563.281	6.371		602.045	15.0312		--			570.241	21.5282			570.241	21.5282					--	--
		2649.14	0.00286		2649.14	0.30369		2649.14	0.45334			563.471	6.3879		602.132	15.074		--			570.359	21.5561			570.359	21.5561					--	--
		2648.18	0.0027		2648.18	0.3035		2648.18	0.453			563.693	6.3879		602.219	15.074		--			570.558	21.5717			570.558	21.5717					--	--
		2647.21	0.00261		2647.21	0.30336		2647.21	0.45264			563.884	6.4048		602.351	15.0878		--			570.716	21.5856			570.716	21.5856					--	--
		2646.25	0.00259		2646.25	0.30326		2646.25	0.45234			564.074	6.4127		602.438	15.103		--			570.874	21.6151			570.874	21.6151					--	--
		2645.28	0.00262		2645.28	0.3032		2645.28	0.45213			564.233	6.4127		602.57	15.1168		--			570.993	21.6308			570.993	21.6308					--	--
		2644.32	0.00271		2644.32	0.30317		2644.32	0.45204			564.487	6.4127		602.657	15.132		--			571.191	21.6447			571.191	21.6447					--	--
		2643.35	0.00287		2643.35	0.30316		2643.35	0.45204			564.614	6.4217		602.833	15.132		--			571.309	21.6742			571.309	21.6742					--	--
		2642.39	0.00307		2642.39	0.30316		2642.39	0.45216			564.804	6.4217		602.964	15.1748		--			571.388	21.6881			571.388	21.6881					--	--
		2641.43	0.00331		2641.43	0.30319		2641.43	0.45239			565.026	6.4386		603.052	15.1748		--			571.546	21.7177			571.546	21.7177					--	--
		2640.46	0.00357		2640.46	0.30328		2640.46	0.45272			565.217	6.4296		603.139	15.2038		--			571.704	21.7333			571.704	21.7333					--	--
		2639.5	0.00382		2639.5	0.30338		2639.5	0.45312			565.407	6.4465		603.271	15.2176		--			571.863	21.7472			571.863	21.7472					--	--
		2638.53	0.00406		2638.53	0.30351		2638.53	0.45355			565.597	6.4545		603.358	15.2328		--			572.021	21.7612			572.021	21.7612					--	--
		2637.57	0.00424		2637.57	0.30365		2637.57	0.45395			565.852	6.4545		603.401	15.2466		--			572.179	21.7907			572.179	21.7907					--	--
		2636.6	0.00437		2636.6	0.30374		2636.6	0.45426			566.01	6.4634		603.533	15.2466		--			572.298	21.7907			572.298	21.7907					--	--
		2635.64	0.00444		2635.64	0.30379		2635.64	0.45447			566.2	6.4714		603.664	15.2756		--			572.416	21.8342			572.416	21.8342					--	--
		2634.68	0.00445		2634.68	0.30379		2634.68	0.45457			566.455	6.4803		603.796	15.2894		--			572.614	21.8498			572.614	21.8498					--	--
		2633.71	0.00437		2633.71	0.30374		2633.71	0.45457			566.677	6.4714		603.883	15.3046		--			572.773	21.8793			572.773	21.8793					--	--
		2632.75	0.00423		2632.75	0.30365		2632.75	0.45446			566.803	6.4803		603.971	15.3335		--			572.891	21.9089			572.891	21.9089					--	--
		2631.78	0.00401		2631.78	0.30353		2631.78	0.45428			567.026	6.4972		604.102	15.3473		--			573.049	21.9089			573.049	21.9089					--	--
		2630.82	0.00376		2630.82	0.30339		2630.82	0.45404			567.216	6.4883		604.189	15.3473		--			573.208	21.9228			573.208	21.9228					--	--
		2629.85	0.00353		2629.85	0.30328		2629.85	0.45382			567.375	6.5052		604.321	15.3625		--			573.366	21.9367			573.366	21.9367					--	--
		2628.89	0.00335		2628.89	0.30319		2628.89	0.45363			567.533	6.5052		604.408	15.3763		--			573.524	21.9662			573.524	21.9662					--	--
		2627.92	0.00327		2627.92	0.30316		2627.92	0.45351			567.755	6.5052		604.495	15.3915		--			573.682	21.9662			573.682	21.9662					--	--
		2626.96	0.00329		2626.96	0.30318		2626.96	0.45345			567.978	6.5221		604.583	15.4191		--			573.761	22.0392			573.761	22.0392					--	--
		2626	0.0034		2626	0.3032		2626	0.45345			568.168	6.5301		604.715	15.4191		--			573.959	22.0392			573.959	22.0392					--	--
		2625.03	0.00361		2625.03	0.30325		2625.03	0.45347			568.358	6.5301		604.802	15.4481		--			574.078	22.0253			574.078	22.0253					--	--
		2624.07	0.00385		2624.07	0.30329		2624.07	0.45348			568.549	6.539		604.933	15.4481		--			574.196	22.0549			574.196	22.0549					--	--
		2623.1	0.00413		2623.1	0.30332		2623.1	0.45349			568.771	6.539		605.021	15.4771		--			574.394	22.0844			574.394	22.0844					--	--
		2622.14	0.00437		2622.14	0.30339		2622.14	0.45352			568.93	6.547		605.108	15.4923		--			574.552	22.0983			574.552	22.0983					--	--
		2621.17	0.00457		2621.17	0.30348		2621.17	0.45355			569.12	6.5559		605.195	15.5199		--			574.75	22.1122			574.75	22.1122					--	--
		2620.21	0.00467		2620.21	0.30357		2620.21	0.45358			569.31	6.547		605.371	15.5199		--			574.829	22.1418			574.829	22.1418					--	--
		2619.25	0.00466		2619.25	0.30366		2619.25	0.4536			569.501	6.5559		605.458	15.5199		--			574.987	22.1713			574.987	22.1713					--	--
		2618.28	0.00453		2618.28	0.30368		2618.28	0.45362			569.691	6.5718		605.546	15.5351		--			575.106	22.2009			575.106	22.2009					--	--
		2617.32	0.00429		2617.32	0.30361		2617.32	0.4536			569.882	6.5808		605.677	15.5489		--			575.264	22.2009			575.264	22.2009					--	--
		2616.35	0.00393		2616.35	0.30344		2616.35	0.45359			570.072	6.5718		605.809	15.5641		--			575.422	22.2148			575.422	22.2148					--	--
		2615.39	0.00348		2615.39	0.30319		2615.39	0.45355			570.262	6.5887		605.896	15.5931		--			575.581	22.2443			575.581	22.2443					--	--
		2614.42	0.00298		2614.42	0.30289		2614.42	0.45349			570.421	6.5887		606.028	15.6069		--			575.659	22.26			575.659	22.26					--	--
		2613.46	0.0025		2613.46	0.30262		2613.46	0.45347			570.611	6.6056		606.071	15.6221		--			575.817	22.2739			575.817	22.2739					--	--
		2612.49	0.00209		2612.49	0.30241		2612.49	0.45345			570.833	6.5977		606.202	15.6221		--			575.896	22.3034			575.896	22.3034					--	--
		2611.53	0.00181		2611.53	0.30233		2611.53	0.45348			570.992	6.6136		606.378	15.6497		--			576.094	22.3173			576.094	22.3173					--	--
		2610.57	0.00166		2610.57	0.30239		2610.57	0.45349			571.15	6.6136		606.51	15.6649		--			576.252	22.3469			576.252	22.3469					--	--
		2609.6	0.00163		2609.6	0.30256		2609.6	0.45347			571.373	6.6225		606.597	15.6939		--			576.411	22.3625			576.411	22.3625					--	--
		2608.64	0.00165		2608.64	0.30276		2608.64	0.45336			571.563	6.6305		606.685	15.7077		--			576.529	22.3764			576.529	22.3764					--	--
		2607.67	0.00173		2607.67	0.30292		2607.67	0.45315			571.722	6.6394		606.772	15.7077		--			576.687	22.406			576.687	22.406					--	--
		2606.71	0.00185		2606.71	0.30299		2606.71	0.45286			571.976	6.6394		606.904	15.7367		--			576.806	22.4199			576.806	22.4199					--	--
		2605.74	0.00199		2605.74	0.30296		2605.74	0.45254			572.135	6.6394		606.991	15.7367		--			577.004	22.4355			577.004	22.4355					--	--
		2604.78	0.00214		2604.78	0.30286		2604.78	0.45224			572.325	6.6474		607.034	15.7505		--			577.122	22.479			577.122	22.479					--	--
		2603.82	0.00229		2603.82	0.30273		2603.82	0.45205			572.547	6.6643		607.165	15.7656		--			577.281	22.479			577.281	22.479					--	--
		2602.85	0.00248		2602.85	0.30263		2602.85	0.45201			572.737	6.6643		607.341	15.7946		--			577.399	22.5085			577.399	22.5085					--	--
		2601.89	0.00268		2601.89	0.30264		2601.89	0.4521			572.832	6.6722		607.384	15.8084		--			577.557	22.5224			577.557	22.5224					--	--
		2600.92	0.0029		2600.92	0.30276		2600.92	0.45238			573.054	6.6812		607.56	15.8236		--			577.716	22.552			577.716	22.552					--	--
		2599.96	0.00314		2599.96	0.30299		2599.96	0.45279			573.277	6.6812		607.647	15.8374		--			577.834	22.5659			577.834	22.5659					--	--
		2598.99	0.00337		2598.99	0.3033		2598.99	0.45326			573.435	6.6812		607.735	15.8526		--			577.992	22.6111			577.992	22.6111					--	--
		2598.03	0.00358		2598.03	0.30363		2598.03	0.45369			573.626	6.6892		607.822	15.8526		--			578.151	22.6111			578.151	22.6111					--	--
		2597.06	0.00375		2597.06	0.30392		2597.06	0.45402			573.752	6.7061		607.909	15.8954		--			578.309	22.625			578.309	22.625					--	--
		2596.1	0.00385		2596.1	0.30415		2596.1	0.45418			573.943	6.715		607.997	15.8954		--			578.467	22.6406			578.467	22.6406					--	--
		2595.14	0.0039		2595.14	0.30428		2595.14	0.45421			574.133	6.7061		608.084	15.9092		--			578.586	22.6684			578.586	22.6684					--	--
		2594.17	0.00388		2594.17	0.3043		2594.17	0.45409			574.323	6.715		608.26	15.9382		--			578.744	22.698			578.744	22.698					--	--
		2593.21	0.00377		2593.21	0.30422		2593.21	0.45387			574.482	6.7309		608.303	15.9382		--			578.862	22.7275			578.862	22.7275					--	--
		2592.24	0.00361		2592.24	0.30405		2592.24	0.45359			574.672	6.7309		608.39	15.9382		--			579.02	22.7432			579.02	22.7432					--	--
		2591.28	0.00339		2591.28	0.30381		2591.28	0.45334			574.926	6.7399		608.566	15.9672		--			579.179	22.771			579.179	22.771					--	--
		2590.31	0.00314		2590.31	0.30356		2590.31	0.45315			575.053	6.7399		608.609	15.9672		--			579.297	22.771			579.297	22.771					--	--
		2589.35	0.00292		2589.35	0.30332		2589.35	0.45307			575.212	6.7478		608.697	15.9824		--			579.415	22.8005			579.415	22.8005					--	--
		2588.39	0.00274		2588.39	0.30317		2588.39	0.45311			575.37	6.7568		608.828	15.9962		--			579.574	22.8301			579.574	22.8301					--	--
		2587.42	0.00262		2587.42	0.30311		2587.42	0.45325			575.592	6.7568		608.916	16.039		--			579.692	22.844			579.692	22.844					--	--
		2586.46	0.00258		2586.46	0.30316		2586.46	0.45344			575.783	6.7647		609.047	16.0252		--			579.811	22.8735			579.811	22.8735					--	--
		2585.49	0.00259		2585.49	0.30331		2585.49	0.45362			575.941	6.7727		609.135	16.068		--			579.969	22.9031			579.969	22.9031					--	--
		2584.53	0.00263		2584.53	0.30354		2584.53	0.45371			576.163	6.7816		609.266	16.068		--			580.087	22.9326			580.087	22.9326					--	--
		2583.56	0.00267		2583.56	0.30378		2583.56	0.45371			576.322	6.7896		609.309	16.097		--			580.245	22.9326			580.245	22.9326					--	--
		2582.6	0.00269		2582.6	0.30399		2582.6	0.45358			576.481	6.7896		609.441	16.1108		--			580.364	22.9622			580.364	22.9622					--	--
		2581.63	0.00267		2581.63	0.30411		2581.63	0.45333			576.607	6.8065		609.528	16.1108		--			580.562	22.9761			580.562	22.9761					--	--
		2580.67	0.00262		2580.67	0.30414		2580.67	0.45304			576.734	6.7896		609.571	16.1398		--			580.681	23.0056			580.681	23.0056					--	--
		2579.71	0.00257		2579.71	0.30406		2579.71	0.45278			576.956	6.7985		609.703	16.155		--			580.799	23.0352			580.799	23.0352					--	--
		2578.74	0.00254		2578.74	0.30393		2578.74	0.45263			577.146	6.8065		609.79	16.1688		--			580.957	23.0491			580.957	23.0491					--	--
		2577.78	0.00254		2577.78	0.30377		2577.78	0.45264			577.305	6.8234		609.922	16.184		--			581.115	23.0647			581.115	23.0647					--	--
		2576.81	0.00259		2576.81	0.30363		2576.81	0.45276			577.495	6.8313		610.053	16.184		--			581.234	23.1082			581.234	23.1082					--	--
		2575.85	0.00268		2575.85	0.30353		2575.85	0.453			577.718	6.8403		610.096	16.1978		--			581.392	23.1082			581.392	23.1082					--	--
		2574.88	0.00277		2574.88	0.30347		2574.88	0.45326			577.844	6.8403		610.228	16.1978		--			581.55	23.1377			581.55	23.1377					--	--
		2573.92	0.00286		2573.92	0.30345		2573.92	0.45348			578.035	6.8572		610.315	16.2406		--			581.709	23.1516			581.709	23.1516					--	--
		2572.96	0.0029		2572.96	0.30347		2572.96	0.45359			578.193	6.8483		610.358	16.2406		--			581.827	23.1812			581.827	23.1812					--	--
		2571.99	0.00292		2571.99	0.30347		2571.99	0.45359			578.351	6.8572		610.49	16.2557		--			581.945	23.2107			581.945	23.2107					--	--
		2571.03	0.00288		2571.03	0.30344		2571.03	0.45347			578.51	6.8572		610.621	16.2847		--			582.104	23.2246			582.104	23.2246					--	--
		2570.06	0.00281		2570.06	0.30338		2570.06	0.45327			578.701	6.8741		610.62	16.2985		--			582.222	23.2542			582.222	23.2542					--	--
		2569.1	0.00272		2569.1	0.30329		2569.1	0.45307			578.923	6.8821		610.796	16.2847		--			582.42	23.2837			582.42	23.2837					--	--
		2568.13	0.00264		2568.13	0.3032		2568.13	0.45289			579.113	6.89		610.839	16.2985		--			582.578	23.2994			582.578	23.2994					--	--
		2567.17	0.00259		2567.17	0.30314		2567.17	0.45278			579.24	6.89		610.927	16.3413		--			582.697	23.3133			582.697	23.3133					--	--
		2566.2	0.00254		2566.2	0.30308		2566.2	0.45274			579.398	6.89		611.058	16.3413		--			582.855	23.3272			582.855	23.3272					--	--
		2565.24	0.00253		2565.24	0.30311		2565.24	0.45281			579.589	6.899		611.19	16.3565		--			582.974	23.3724			582.974	23.3724					--	--
		2564.28	0.00258		2564.28	0.30326		2564.28	0.45296			579.715	6.9238		611.233	16.3703		--			583.092	23.3724			583.092	23.3724					--	--
		2563.31	0.00264		2563.31	0.3035		2563.31	0.45316			579.906	6.9069		611.276	16.3993		--			583.21	23.4002			583.21	23.4002					--	--
		2562.35	0.00275		2562.35	0.30383		2562.35	0.45338			580.032	6.9238		611.452	16.3993		--			583.408	23.4158			583.408	23.4158					--	--
		2561.38	0.00287		2561.38	0.30417		2561.38	0.45358			580.255	6.9238		611.584	16.4145		--			583.527	23.4593			583.527	23.4593					--	--
		2560.42	0.00304		2560.42	0.30451		2560.42	0.45373			580.381	6.9407		611.671	16.4283		--			583.645	23.4749			583.645	23.4749					--	--
		2559.45	0.00325		2559.45	0.30477		2559.45	0.45384			580.604	6.9407		611.803	16.4435		--			583.804	23.4749			583.804	23.4749					--	--
		2558.49	0.00351		2558.49	0.30495		2558.49	0.45388			580.762	6.9576		611.846	16.4573		--			583.922	23.5323			583.922	23.5323					--	--
		2557.53	0.0038		2557.53	0.30506		2557.53	0.45385			580.952	6.9656		611.933	16.4863		--			584.04	23.5479			584.04	23.5479					--	--
		2556.56	0.00405		2556.56	0.30507		2556.56	0.45374			581.111	6.9656		612.02	16.4863		--			584.199	23.5479			584.199	23.5479					--	--
		2555.6	0.00422		2555.6	0.30502		2555.6	0.45355			581.269	6.9656		612.108	16.5153		--			584.317	23.5914			584.317	23.5914					--	--
		2554.63	0.00428		2554.63	0.30491		2554.63	0.45329			581.46	6.9745		612.239	16.5291		--			584.515	23.6209			584.515	23.6209					--	--
		2553.67	0.00425		2553.67	0.30478		2553.67	0.45303			581.587	6.9904		612.327	16.5291		--			584.673	23.6348			584.673	23.6348					--	--
		2552.7	0.00415		2552.7	0.30464		2552.7	0.45279			581.809	6.9904		612.37	16.5443		--			584.792	23.6505			584.792	23.6505					--	--
		2551.74	0.004		2551.74	0.30449		2551.74	0.45261			581.967	6.9994		612.457	16.5733		--			584.91	23.6644			584.91	23.6644					--	--
		2550.77	0.00385		2550.77	0.30434		2550.77	0.45249			582.094	6.9904		612.633	16.5733		--			585.069	23.6939			585.069	23.6939					--	--
		2549.81	0.00371		2549.81	0.30415		2549.81	0.45242			582.284	7.0163		612.632	16.6009		--			585.227	23.7374			585.227	23.7374					--	--
		2548.85	0.00357		2548.85	0.3039		2548.85	0.45239			582.475	7.0412		612.764	16.5871		--			585.345	23.7374			585.345	23.7374					--	--
		2547.88	0.00344		2547.88	0.30361		2547.88	0.45239			582.633	7.0243		612.851	16.6161		--			585.504	23.753			585.504	23.753					--	--
		2546.92	0.00331		2546.92	0.30331		2546.92	0.45242			582.76	7.0243		612.982	16.6161		--			585.662	23.7808			585.662	23.7808					--	--
		2545.95	0.00319		2545.95	0.30304		2545.95	0.45246			582.95	7.0322		613.07	16.645		--			585.78	23.8104			585.78	23.8104					--	--
		2544.99	0.00309		2544.99	0.30282		2544.99	0.45252			583.109	7.0322		613.113	16.674		--			585.938	23.826			585.938	23.826					--	--
		2544.02	0.00302		2544.02	0.3027		2544.02	0.45257			583.331	7.0491		613.156	16.6589		--			586.057	23.8695			586.057	23.8695					--	--
		2543.06	0.00302		2543.06	0.30267		2543.06	0.45264			583.458	7.0581		613.288	16.6878		--			586.175	23.8834			586.175	23.8834					--	--
		2542.1	0.0031		2542.1	0.30273		2542.1	0.45275			583.648	7.066		613.375	16.7016		--			586.294	23.899			586.294	23.899					--	--
		2541.13	0.00327		2541.13	0.30287		2541.13	0.45286			583.775	7.066		613.506	16.7016		--			586.452	23.9129			586.452	23.9129					--	--
		2540.17	0.00354		2540.17	0.3031		2540.17	0.45297			583.965	7.075		613.55	16.7306		--			586.61	23.9425			586.61	23.9425					--	--
		2539.2	0.00383		2539.2	0.30335		2539.2	0.45303			584.092	7.0909		613.725	16.7458		--			586.769	23.9859			586.769	23.9859					--	--
		2538.24	0.00411		2538.24	0.30356		2538.24	0.45303			584.282	7.075		613.769	16.7458		--			586.847	24.0016			586.847	24.0016					--	--
		2537.27	0.00432		2537.27	0.30371		2537.27	0.45298			584.441	7.0909		613.9	16.7748		--			587.005	24.0155			587.005	24.0155					--	--
		2536.31	0.0044		2536.31	0.30377		2536.31	0.4529			584.631	7.0909		613.943	16.7748		--			587.124	24.045			587.124	24.045					--	--
		2535.34	0.00435		2535.34	0.30374		2535.34	0.45281			584.789	7.0909		614.119	16.8038		--			587.282	24.0746			587.282	24.0746					--	--
		2534.38	0.00417		2534.38	0.30362		2534.38	0.4527			585.012	7.0998		614.207	16.8038		--			587.44	24.0885			587.44	24.0885					--	--
		2533.42	0.00391		2533.42	0.30344		2533.42	0.45257			585.17	7.1078		614.294	16.8176		--			587.559	24.1041			587.559	24.1041					--	--
		2532.45	0.00359		2532.45	0.30323		2532.45	0.45243			585.297	7.1167		614.381	16.8176		--			587.677	24.1319			587.677	24.1319					--	--
		2531.49	0.00327		2531.49	0.30301		2531.49	0.4523			585.423	7.1247		614.513	16.8466		--			587.835	24.1615			587.835	24.1615					--	--
		2530.52	0.00297		2530.52	0.30286		2530.52	0.45216			585.582	7.1247		--			--			587.954	24.191			587.954	24.191					--	--
		2529.56	0.00275		2529.56	0.30279		2529.56	0.45205			585.74	7.1247		--			--			588.112	24.191			588.112	24.191					--	--
		2528.59	0.00261		2528.59	0.30281		2528.59	0.45199			585.867	7.1416		--			--			588.27	24.2067			588.27	24.2067					--	--
		2527.63	0.00259		2527.63	0.30294		2527.63	0.45201			586.089	7.1495		--			--			588.389	24.2501			588.389	24.2501					--	--
		2526.67	0.00264		2526.67	0.30314		2526.67	0.45212			586.248	7.1495		--			--			588.547	24.2797			588.547	24.2797					--	--
		2525.7	0.00284		2525.7	0.30342		2525.7	0.45231			586.375	7.1585		--			--			588.705	24.2936			588.705	24.2936					--	--
		2524.74	0.00313		2524.74	0.30372		2524.74	0.45257			586.533	7.1754		--			--			588.784	24.3231			588.784	24.3231					--	--
		2523.77	0.0035		2523.77	0.304		2523.77	0.45283			586.66	7.1754		--			--			588.902	24.337			588.902	24.337					--	--
		2522.81	0.00388		2522.81	0.30426		2522.81	0.45307			586.85	7.1834		--			--			589.06	24.3666			589.06	24.3666					--	--
		2521.84	0.0042		2521.84	0.30442		2521.84	0.45323			587.009	7.1913		--			--			589.179	24.3666			589.179	24.3666					--	--
		2520.88	0.00445		2520.88	0.30447		2520.88	0.4533			587.103	7.2003		--			--			589.377	24.3961			589.377	24.3961					--	--
		2519.91	0.00459		2519.91	0.30441		2519.91	0.45327			587.326	7.1913		--			--			589.455	24.4257			589.455	24.4257					--	--
		2518.95	0.0046		2518.95	0.30422		2518.95	0.45318			587.484	7.2172		--			--			589.614	24.4396			589.614	24.4396					--	--
		2517.99	0.00449		2517.99	0.30394		2517.99	0.45303			587.643	7.2172		--			--			589.732	24.4691			589.732	24.4691					--	--
		2517.02	0.00427		2517.02	0.3036		2517.02	0.45286			587.801	7.2251								589.851	24.5126			589.851	24.5126					--	--
		2516.06	0.00402		2516.06	0.30326		2516.06	0.45272			587.864	7.2251								590.049	24.5126			590.049	24.5126					--	--
		2515.09	0.00382		2515.09	0.30301		2515.09	0.45265			588.054	7.2341								590.167	24.5421			590.167	24.5421					--	--
		2514.13	0.00373		2514.13	0.30289		2514.13	0.4527			588.213	7.242								590.325	24.5717			590.325	24.5717					--	--
		2513.16	0.00375		2513.16	0.30289		2513.16	0.45283			588.371	7.242								590.444	24.6012			590.444	24.6012					--	--
		2512.2	0.0039		2512.2	0.30302		2512.2	0.45311			588.53	7.2589								590.602	24.6151			590.602	24.6151					--	--
		2511.24	0.00413		2511.24	0.30325		2511.24	0.45348			588.688	7.25								590.681	24.6447			590.681	24.6447					--	--
		2510.27	0.00436		2510.27	0.30351		2510.27	0.45392			588.847	7.2589								590.799	24.6603			590.799	24.6603					--	--
		2509.31	0.00455		2509.31	0.30377		2509.31	0.45435			589.005	7.2669								590.917	24.6742			590.917	24.6742					--	--
		2508.34	0.00465		2508.34	0.30393		2508.34	0.45466			589.132	7.2758								591.076	24.7038			591.076	24.7038					--	--
		2507.38	0.00462		2507.38	0.30402		2507.38	0.45481			589.29	7.2758								591.234	24.7177			591.234	24.7177					--	--
		2506.41	0.00448		2506.41	0.304		2506.41	0.45475			589.417	7.2927								591.312	24.7629			591.312	24.7629					--	--
		2505.45	0.00423		2505.45	0.30391		2505.45	0.45446			589.608	7.3007								591.471	24.7768			591.471	24.7768					--	--
		2504.48	0.0039		2504.48	0.30377		2504.48	0.45398			589.766	7.3007
		2503.52	0.00357		2503.52	0.3036		2503.52	0.45341			589.925	7.3007
		2502.56	0.00325		2502.56	0.30341		2502.56	0.45286			590.051	7.3176
		2501.59	0.00298		2501.59	0.3032		2501.59	0.45241			590.178	7.3176
		2500.63	0.00278		2500.63	0.30298		2500.63	0.4521			590.4	7.3256
		2499.66	0.00264		2499.66	0.30277		2499.66	0.45201			590.527	7.3345
		2498.7	0.00259		2498.7	0.30259		2498.7	0.45202			590.685	7.3256
		2497.73	0.0026		2497.73	0.3025		2497.73	0.4522			590.812	7.3425
		2496.77	0.00268		2496.77	0.30249		2496.77	0.45249			590.939	7.3425
		2495.81	0.00285		2495.81	0.30257		2495.81	0.45283			591.065	7.3673
		2494.84	0.00309		2494.84	0.30273		2494.84	0.45315			591.288	7.3673
		2493.88	0.00337		2493.88	0.30293		2493.88	0.4534			591.446	7.3673
		2492.91	0.00366		2492.91	0.30313		2492.91	0.45356			591.605	7.3842
		2491.95	0.00391		2491.95	0.3033		2491.95	0.45365			591.699	7.3763
		2490.98	0.00409		2490.98	0.30341		2490.98	0.45365			591.826	7.3932
		2490.02	0.00418		2490.02	0.30344		2490.02	0.45359			591.985	7.3842
		2489.05	0.00419		2489.05	0.30342		2489.05	0.45349			592.175	7.4011
		2488.09	0.00416		2488.09	0.30336		2488.09	0.45341			592.333	7.4091
		2487.13	0.0041		2487.13	0.30326		2487.13	0.45338			592.396	7.418
		2486.16	0.00403		2486.16	0.30314		2486.16	0.45342			592.587	7.426
		2485.2	0.00398		2485.2	0.303		2485.2	0.45351			592.713	7.4349
		2484.23	0.00394		2484.23	0.30284		2484.23	0.45362			592.936	7.4349
		2483.27	0.00393		2483.27	0.30271		2483.27	0.45374			593.126	7.4429
		2482.3	0.00397		2482.3	0.30265		2482.3	0.45391			593.221	7.4518
		2481.34	0.00402		2481.34	0.30267		2481.34	0.45407			593.316	7.4429
		2480.38	0.00409		2480.38	0.30276		2480.38	0.45425			593.506	7.4518
		2479.41	0.00416		2479.41	0.30292		2479.41	0.45437			593.664	7.4598
		2478.45	0.00419		2478.45	0.30311		2478.45	0.45442			593.791	7.4677
		2477.48	0.0042		2477.48	0.30329		2477.48	0.45435			593.981	7.4847
		2476.52	0.00419		2476.52	0.30341		2476.52	0.45418			594.076	7.4767
		2475.55	0.00417		2475.55	0.30347		2475.55	0.45393			594.235	7.4936
		2474.59	0.00414		2474.59	0.30344		2474.59	0.45362			594.361	7.4936
		2473.62	0.00406		2473.62	0.30339		2473.62	0.45329			594.552	7.5016
		2472.66	0.00396		2472.66	0.30335		2472.66	0.45297			594.678	7.5095
		2471.7	0.00384		2471.7	0.30335		2471.7	0.4527			594.805	7.5095
		2470.73	0.00373		2470.73	0.30344		2470.73	0.45252			594.9	7.5095
		2469.77	0.00362		2469.77	0.3036		2469.77	0.45245			595.027	7.5264
		2468.8	0.0035		2468.8	0.30377		2468.8	0.45248			595.217	7.5354
		2467.84	0.0034		2467.84	0.30386		2467.84	0.45254			595.343	7.5354
		2466.87	0.00332		2466.87	0.30385		2466.87	0.45264			595.502	7.5354
		2465.91	0.00328		2465.91	0.30372		2465.91	0.45275			595.629	7.5523
		2464.95	0.0033		2464.95	0.3035		2464.95	0.45285			595.787	7.5682
		2463.98	0.00337		2463.98	0.30326		2463.98	0.45294			595.914	7.5771
		2463.02	0.00348		2463.02	0.30306		2463.02	0.453			596.072	7.5682
		2462.05	0.00362		2462.05	0.30294		2462.05	0.45304			596.199	7.5771
		2461.09	0.00374		2461.09	0.3029		2461.09	0.45304			596.326	7.594
		2460.12	0.00384		2460.12	0.30292		2460.12	0.45303			596.516	7.602
		2459.16	0.00389		2459.16	0.30294		2459.16	0.45298			596.643	7.602
		2458.19	0.00388		2458.19	0.30295		2458.19	0.4529			596.769	7.602
		2457.23	0.00379		2457.23	0.3029		2457.23	0.45279			596.928	7.6099
		2456.27	0.00362		2456.27	0.3028		2456.27	0.45264			597.054	7.6189
		2455.3	0.00341		2455.3	0.30267		2455.3	0.45249			597.213	7.6358
		2454.34	0.00322		2454.34	0.30255		2454.34	0.45231			597.371	7.6358
		2453.37	0.00311		2453.37	0.3025		2453.37	0.45217			597.466	7.6268
		2452.41	0.00311		2452.41	0.30255		2452.41	0.45208			597.625	7.6438
		2451.44	0.00323		2451.44	0.30268		2451.44	0.45205			597.783	7.6438
		2450.48	0.00346		2450.48	0.30288		2450.48	0.45212			597.942	7.6527
		2449.52	0.00372		2449.52	0.30308		2449.52	0.45227			598.068	7.6686
		2448.55	0.00396		2448.55	0.30325		2448.55	0.45248			598.163	7.6686
		2447.59	0.00409		2447.59	0.30332		2447.59	0.45268			598.29	7.6776
		2446.62	0.00408		2446.62	0.30331		2446.62	0.45283			598.448	7.6776
		2445.66	0.00391		2445.66	0.3032		2445.66	0.45292			598.543	7.6945
		2444.69	0.00361		2444.69	0.30304		2444.69	0.4529			598.702	7.7024
		2443.73	0.00323		2443.73	0.30286		2443.73	0.45281			598.86	7.7114
		2442.76	0.00288		2442.76	0.30271		2442.76	0.45268			598.955	7.7193
		2441.8	0.00264		2441.8	0.30264		2441.8	0.45253			599.082	7.7114
		2440.84	0.00259		2440.84	0.30265		2440.84	0.45242			599.208	7.7193
		2439.87	0.00268		2439.87	0.30275		2439.87	0.45239			599.398	7.7362
		2438.91	0.0029		2438.91	0.3029		2438.91	0.45245			599.557	7.7442
		2437.94	0.00322		2437.94	0.3031		2437.94	0.45257			599.62	7.7531
		2436.98	0.00356		2436.98	0.30329		2436.98	0.45274			599.778	7.7611
		2436.01	0.00385		2436.01	0.30345		2436.01	0.45286			599.905	7.769
		2435.05	0.00407		2435.05	0.3036		2435.05	0.45293			600.032	7.769
		2434.09	0.00419		2434.09	0.30369		2434.09	0.45292			600.158	7.769
		2433.12	0.00424		2433.12	0.30378		2433.12	0.45282			600.285	7.778
		2432.16	0.00423		2432.16	0.30385		2432.16	0.45264			600.475	7.7949
		2431.19	0.00418		2431.19	0.30392		2431.19	0.45243			600.602	7.7949
		2430.23	0.00415		2430.23	0.30399		2430.23	0.45223			600.697	7.8029
		2429.26	0.00411		2429.26	0.30402		2429.26	0.45206			600.855	7.8118
		2428.3	0.0041		2428.3	0.30399		2428.3	0.45199			601.014	7.8029
		2427.33	0.00408		2427.33	0.30388		2427.33	0.45201			601.109	7.8118
		2426.37	0.00403		2426.37	0.30371		2426.37	0.45205			601.267	7.8277
		2425.41	0.00396		2425.41	0.30348		2425.41	0.45213			601.362	7.8277
		2424.44	0.00384		2424.44	0.30325		2424.44	0.4522			601.552	7.8446
		2423.48	0.00372		2423.48	0.30306		2423.48	0.45226			601.615	7.8536
		2422.51	0.00359		2422.51	0.30294		2422.51	0.45226			601.774	7.8536
		2421.55	0.00349		2421.55	0.30292		2421.55	0.45224			601.9	7.8705
		2420.58	0.00345		2420.58	0.30298		2420.58	0.45221			602.027	7.8705
		2419.62	0.00344		2419.62	0.30312		2419.62	0.45217			602.122	7.8615
		2418.66	0.00347		2418.66	0.30329		2418.66	0.45215			602.28	7.8864
		2417.69	0.00353		2417.69	0.30345		2417.69	0.45212			602.439	7.8953
		2416.73	0.00361		2416.73	0.30357		2416.73	0.4521			602.533	7.9033
		2415.76	0.00368		2415.76	0.30365		2415.76	0.45212			602.692	7.8953
		2414.8	0.00375		2414.8	0.30367		2414.8	0.45215			602.787	7.9033
		2413.83	0.0038		2413.83	0.30363		2413.83	0.45219			602.913	7.9202
		2412.87	0.0038		2412.87	0.30357		2412.87	0.45226			603.04	7.9202
		2411.9	0.00376		2411.9	0.30348		2411.9	0.45234			603.167	7.9202
		2410.94	0.00367		2410.94	0.30336		2410.94	0.45239			603.325	7.945
		2409.98	0.00355		2409.98	0.30323		2409.98	0.45242			603.452	7.945
		2409.01	0.00336		2409.01	0.30308		2409.01	0.45239			603.578	7.954
		2408.05	0.00312		2408.05	0.30293		2408.05	0.4523			603.673	7.954
		2407.08	0.00286		2407.08	0.3028		2407.08	0.45215			603.832	7.962
		2406.12	0.00264		2406.12	0.30271		2406.12	0.45198			603.958	7.9709
		2405.15	0.00253		2405.15	0.3027		2405.15	0.45186			604.053	7.9868
		2404.19	0.00252		2404.19	0.30273		2404.19	0.4518			604.18	7.9868
		2403.23	0.0026		2403.23	0.30281		2403.23	0.45184			604.306	7.9958
		2402.26	0.00275		2402.26	0.30294		2402.26	0.45197			604.401	8.0037
		2401.3	0.00295		2401.3	0.30308		2401.3	0.45213			604.56	8.0037
		2400.33	0.00315		2400.33	0.30322		2400.33	0.45231			604.686	8.0127
		2399.37	0.00331		2399.37	0.30332		2399.37	0.45245			604.813	8.0127
		2398.4	0.00339		2398.4	0.30337		2398.4	0.4525			604.971	8.0286
		2397.44	0.00339		2397.44	0.30336		2397.44	0.45249			605.098	8.0206
		2396.47	0.00329		2396.47	0.3033		2396.47	0.45239			605.225	8.0375
		2395.51	0.00314		2395.51	0.3032		2395.51	0.45226			605.351	8.0544
		2394.55	0.00297		2394.55	0.3031		2394.55	0.45212			605.478	8.0455
		2393.58	0.00281		2393.58	0.30301		2393.58	0.45204			605.573	8.0624
		2392.62	0.0027		2392.62	0.30298		2392.62	0.45201			605.731	8.0713
		2391.65	0.00262		2391.65	0.30296		2391.65	0.45205			605.826	8.0624
		2390.69	0.00259		2390.69	0.303		2390.69	0.45215			605.921	8.0793
		2389.72	0.0026		2389.72	0.30307		2389.72	0.45227			606.079	8.0872
		2388.76	0.00263		2388.76	0.30316		2388.76	0.45239			606.206	8.0872
		2387.8	0.00269		2387.8	0.30324		2387.8	0.45249			606.301	8.1131
		2386.83	0.00276		2386.83	0.30333		2386.83	0.45253			606.395	8.1041
		2385.87	0.00284		2385.87	0.30342		2385.87	0.4525			606.49	8.1211
		2384.9	0.0029		2384.9	0.3035		2384.9	0.45241			606.617	8.13
		2383.94	0.00298		2383.94	0.3036		2383.94	0.45228			606.807	8.13
		2382.97	0.00305		2382.97	0.30371		2382.97	0.45215			606.934	8.13
		2382.01	0.00312		2382.01	0.30385		2382.01	0.45205			606.997	8.138
		2381.04	0.0032		2381.04	0.30402		2381.04	0.45201			607.123	8.1549
		2380.08	0.00328		2380.08	0.3042		2380.08	0.45205			607.25	8.1628
		2379.12	0.00338		2379.12	0.3044		2379.12	0.4522			607.377	8.1718
		2378.15	0.0035		2378.15	0.30459		2378.15	0.45248			607.503	8.1718
		2377.19	0.00364		2377.19	0.30476		2377.19	0.45286			607.598	8.1877
		2376.22	0.0038		2376.22	0.30488		2376.22	0.45334			607.725	8.1877
		2375.26	0.00398		2375.26	0.30495		2375.26	0.45389			607.851	8.1966
		2374.29	0.00416		2374.29	0.30495		2374.29	0.45448			607.946	8.1877
		2373.33	0.00434		2373.33	0.30485		2373.33	0.45505			608.073	8.2046
		2372.37	0.00451		2372.37	0.30469		2372.37	0.45556			608.231	8.2135
		2371.4	0.00463		2371.4	0.30446		2371.4	0.45593			608.326	8.2215
		2370.44	0.00472		2370.44	0.3042		2370.44	0.45613			608.453	8.2304
		2369.47	0.00476		2369.47	0.30393		2369.47	0.45613			608.548	8.2304
		2368.51	0.00472		2368.51	0.30372		2368.51	0.45591			608.706	8.2384
		2367.54	0.00465		2367.54	0.30362		2367.54	0.45552			608.801	8.2463
		2366.58	0.00452		2366.58	0.30366		2366.58	0.45498			608.896	8.2463
		2365.61	0.00436		2365.61	0.30386		2365.61	0.45439			609.054	8.2722
		2364.65	0.0042		2364.65	0.30423		2364.65	0.45382			609.117	8.2722
		2363.69	0.00405		2363.69	0.30472		2363.69	0.45336			609.244	8.2722
		2362.72	0.00392		2362.72	0.30532		2362.72	0.45303			609.37	8.2802
		2361.76	0.00383		2361.76	0.30595		2361.76	0.45285			609.529	8.2891
		2360.79	0.00377		2360.79	0.30656		2360.79	0.45281			609.624	8.2891
		2359.83	0.00375		2359.83	0.30711		2359.83	0.45285			609.718	8.305
		2358.86	0.00376		2358.86	0.30755		2358.86	0.45294			609.845	8.305
		2357.9	0.00381		2357.9	0.30784		2357.9	0.45305			609.908	8.314
		2356.94	0.00387		2356.94	0.30795		2356.94	0.45312			610.034	8.3219
		2355.97	0.00393		2355.97	0.30787		2355.97	0.45315			610.161	8.3219
		2355.01	0.00398		2355.01	0.30759		2355.01	0.45312			610.288	8.3309
		2354.04	0.00399		2354.04	0.30714		2354.04	0.45304			610.382	8.3309
		2353.08	0.00396		2353.08	0.30654		2353.08	0.45293			610.541	8.3468
		2352.11	0.00385		2352.11	0.30585		2352.11	0.45278			610.604	8.3468
		2351.15	0.00371		2351.15	0.30512		2351.15	0.45261			610.763	8.3637
		2350.18	0.0035		2350.18	0.30441		2350.18	0.45243			610.889	8.3637
		2349.22	0.00328		2349.22	0.30378		2349.22	0.45226			611.016	8.3726
		2348.26	0.00305		2348.26	0.30328		2348.26	0.45212			611.142	8.3806
		2347.29	0.00285		2347.29	0.3029		2347.29	0.45202			611.237	8.3975
		2346.33	0.00269		2346.33	0.3027		2346.33	0.45201			611.332	8.3975
		2345.36	0.0026		2345.36	0.30264		2345.36	0.45202			611.427	8.3975
		2344.4	0.00258		2344.4	0.30264		2344.4	0.45213			611.521	8.4054
		2343.43	0.00259		2343.43	0.3027		2343.43	0.45231			611.68	8.4054
		2342.47	0.00269		2342.47	0.30281		2342.47	0.45256			611.807	8.4223
		2341.51	0.00288		2341.51	0.30294		2341.51	0.45285			611.901	8.4313
		2340.54	0.00316		2340.54	0.30307		2340.54	0.45316			611.996	8.4393
		2339.58	0.00354		2339.58	0.30318		2339.58	0.45349			612.123	8.4482
		2338.61	0.00394		2338.61	0.30325		2338.61	0.45382			612.218	8.4482
		2337.65	0.00436		2337.65	0.3033		2337.65	0.45415			612.376	8.4562
		2336.68	0.00474		2336.68	0.30332		2336.68	0.45447			612.439	8.4641
		2335.72	0.00503		2335.72	0.30333		2335.72	0.45475			612.566	8.4731
		2334.75	0.00519		2334.75	0.30335		2334.75	0.45498			612.66	8.481
		2333.79	0.00522		2333.79	0.30337		2333.79	0.45516			612.787	8.481
		2332.83	0.00511		2332.83	0.30342		2332.83	0.45527			612.914	8.4979
		2331.86	0.00488		2331.86	0.3035		2331.86	0.45531			613.009	8.4979
		2330.9	0.00458		2330.9	0.30362		2330.9	0.45527			613.135	8.5059
		2329.93	0.00425		2329.93	0.30378		2329.93	0.45519			613.23	8.5148
		2328.97	0.00392		2328.97	0.30394		2328.97	0.45509			613.325	8.5148
		2328	0.00364		2328	0.30412		2328	0.45499			613.483	8.5228
		2327.04	0.00341		2327.04	0.30432		2327.04	0.45492			613.546	8.5228
		2326.08	0.00325		2326.08	0.30448		2326.08	0.4549			613.673	8.5397
		2325.11	0.00314		2325.11	0.30461		2325.11	0.45491			613.799	8.5486
		2324.15	0.00309		2324.15	0.3047		2324.15	0.45495			613.894	8.5486
		2323.18	0.00304		2323.18	0.30473		2323.18	0.45499			614.021	8.5645
		2322.22	0.00302		2322.22	0.30471		2322.22	0.45501			614.116	8.5735
		2321.25	0.00298		2321.25	0.30464		2321.25	0.45498			614.242	8.5645
		2320.29	0.00295		2320.29	0.30453		2320.29	0.45488			614.337	8.5814
		2319.32	0.00292		2319.32	0.30441		2319.32	0.4547			614.432	8.5904
		2318.36	0.00288		2318.36	0.30429		2318.36	0.45444			614.59	8.5904
		2317.4	0.00285		2317.4	0.30418		2317.4	0.45413			614.685	8.5984
		2316.43	0.00283		2316.43	0.30411		2316.43	0.45378			614.78	8.6063
		2315.47	0.00283		2315.47	0.30408		2315.47	0.45341			614.907	8.6063
		2314.5	0.00287		2314.5	0.30408		2314.5	0.45307			615.001	8.6153
		2313.54	0.00294		2313.54	0.30411		2313.54	0.45279			615.096	8.6232
		2312.57	0.00306		2312.57	0.3042		2312.57	0.45259			615.223	8.6401
		2311.61	0.00321		2311.61	0.3043		2311.61	0.45249			615.317	8.6401
		2310.65	0.00339		2310.65	0.30442		2310.65	0.45248			615.38	8.6401
		2309.68	0.00356		2309.68	0.30457		2309.68	0.45256			615.507	8.657
		2308.72	0.00372		2308.72	0.30469		2308.72	0.4527			615.57	8.6739
		2307.75	0.00383		2307.75	0.30481		2307.75	0.45287			615.729	8.657
		2306.79	0.00391		2306.79	0.30488		2306.79	0.45307			615.823	8.6908
		2305.82	0.00394		2305.82	0.30492		2305.82	0.45325			615.918	8.6908
		2304.86	0.00394		2304.86	0.30495		2304.86	0.45338			616.013	8.6908
		2303.89	0.00392		2303.89	0.30494		2303.89	0.45349			616.139	8.6988
		2302.93	0.00389		2302.93	0.30491		2302.93	0.45358			616.266	8.7077
		2301.97	0.00387		2301.97	0.30488		2301.97	0.45362			616.393	8.7157
		2301	0.00388		2301	0.30485		2301	0.45366			616.488	8.7236
		2300.04	0.00391		2300.04	0.30484		2300.04	0.45367			616.582	8.7236
		2299.07	0.00397		2299.07	0.30482		2299.07	0.45369			616.645	8.7405
		2298.11	0.00405		2298.11	0.30479		2298.11	0.4537			616.804	8.7326
		2297.14	0.00411		2297.14	0.30476		2297.14	0.4537			616.899	8.7495
		2296.18	0.00418		2296.18	0.3047		2296.18	0.4537			617.025	8.7495
		2295.22	0.00423		2295.22	0.30461		2295.22	0.45367			617.152	8.7495
		2294.25	0.00426		2294.25	0.30453		2294.25	0.45365			617.183	8.7654
		2293.29	0.00429		2293.29	0.30443		2293.29	0.4536			617.341	8.7744
		2292.32	0.00431		2292.32	0.30437		2292.32	0.45358			617.436	8.7744
		2291.36	0.00434		2291.36	0.30435		2291.36	0.45356			617.531	8.7913
		2290.39	0.00436		2290.39	0.3044		2290.39	0.45358			617.658	8.7913
		2289.43	0.0044		2289.43	0.30449		2289.43	0.45363			617.784	8.7992
		2288.46	0.00443		2288.46	0.30464		2288.46	0.45373			617.879	8.8082
		2287.5	0.00444		2287.5	0.30483		2287.5	0.45385			617.974	8.8161
		2286.54	0.00444		2286.54	0.30503		2286.54	0.45402			618.101	8.8161
		2285.57	0.00443		2285.57	0.30521		2285.57	0.4542			618.163	8.841
		2284.61	0.00441		2284.61	0.30538		2284.61	0.45437			618.258	8.841
		2283.64	0.00437		2283.64	0.3055		2283.64	0.45453			618.353	8.841
		2282.68	0.00435		2282.68	0.30557		2282.68	0.45465			618.416	8.841
		2281.71	0.00434		2281.71	0.30559		2281.71	0.45475			618.574	8.8579
		2280.75	0.00435		2280.75	0.30555		2280.75	0.45479			618.701	8.8668
		2279.79	0.00439		2279.79	0.30545		2279.79	0.4548			618.764	8.8827
		2278.82	0.00442		2278.82	0.30531		2278.82	0.45476			618.89	8.8827
		2277.86	0.00446		2277.86	0.30513		2277.86	0.45469			618.985	8.8827
		2276.89	0.00449		2276.89	0.30492		2276.89	0.45459			619.048	8.8996
		2275.93	0.0045		2275.93	0.30472		2275.93	0.45447			619.175	8.8996
		2274.96	0.0045		2274.96	0.30454		2274.96	0.45436			619.27	8.9086
		2274	0.00446		2274	0.30439		2274	0.45425			619.364	8.9166
		2273.03	0.00443		2273.03	0.30429		2273.03	0.45417			619.491	8.9245
		2272.07	0.0044		2272.07	0.30424		2272.07	0.45411			619.554	8.9245
		2271.11	0.00436		2271.11	0.30424		2271.11	0.4541			619.649	8.9335
		2270.14	0.00433		2270.14	0.30429		2270.14	0.45413			619.775	8.9504
		2269.18	0.00431		2269.18	0.30435		2269.18	0.45418			619.87	8.9504
		2268.21	0.00427		2268.21	0.30441		2268.21	0.45426			619.997	8.9583
		2267.25	0.00424		2267.25	0.30446		2267.25	0.45436			620.092	8.9832
		2266.28	0.00419		2266.28	0.30447		2266.28	0.45447			620.218	8.9583
		2265.32	0.00415		2265.32	0.30446		2265.32	0.45458			620.313	8.9752
		2264.36	0.00411		2264.36	0.30442		2264.36	0.4547			620.376	8.9921
		2263.39	0.00409		2263.39	0.30436		2263.39	0.45484			620.503	8.9921
		2262.43	0.00409		2262.43	0.3043		2262.43	0.45498			620.565	8.9832
		2261.46	0.00409		2261.46	0.30426		2261.46	0.45512			620.628	9.009
		2260.5	0.00409		2260.5	0.30421		2260.5	0.45524			620.787	9.009
		2259.53	0.00408		2259.53	0.30417		2259.53	0.45531			620.882	9.017
		2258.57	0.00402		2258.57	0.30414		2258.57	0.45532			620.976	9.0418
		2257.6	0.00391		2257.6	0.30409		2257.6	0.45525			621.071	9.0339
		2256.64	0.00373		2256.64	0.30399		2256.64	0.45506			621.198	9.0508
		2255.68	0.0035		2255.68	0.30386		2255.68	0.45476			621.293	9.0418
		2254.71	0.00324		2254.71	0.30367		2254.71	0.45432			621.356	9.0508
		2253.75	0.00298		2253.75	0.30343		2253.75	0.4538			621.482	9.0587
		2252.78	0.00277		2252.78	0.30317		2252.78	0.4532			621.577	9.0757
		2251.82	0.00262		2251.82	0.30292		2251.82	0.45265			621.672	9.0677
		2250.85	0.00259		2250.85	0.30274		2250.85	0.45223			621.766	9.0757
		2249.89	0.00263		2249.89	0.30264		2249.89	0.45201			621.829	9.0836
		2248.93	0.00279		2248.93	0.30264		2248.93	0.45202			621.956	9.1005
		2247.96	0.00304		2247.96	0.30276		2247.96	0.4523			622.051	9.1005
		2247	0.00338		2247	0.303		2247	0.45279			622.146	9.1095
		2246.03	0.00377		2246.03	0.30336		2246.03	0.45341			622.208	9.1095
		2245.07	0.0042		2245.07	0.30383		2245.07	0.45407			622.303	9.1264
		2244.1	0.00462		2244.1	0.30437		2244.1	0.45464			622.462	9.1264
		2243.14	0.00498		2243.14	0.30495		2243.14	0.45502			622.525	9.1343
		2242.17	0.00528		2242.17	0.30549		2242.17	0.45513			622.651	9.1423
		2241.21	0.00546		2241.21	0.3059		2241.21	0.45497			622.682	9.1592
		2240.25	0.00553		2240.25	0.30613		2240.25	0.45459			622.809	9.1592
		2239.28	0.00548		2239.28	0.30616		2239.28	0.45411			622.872	9.1681
		2238.32	0.00539		2238.32	0.30595		2238.32	0.45363			622.967	9.1681
		2237.35	0.00529		2237.35	0.30557		2237.35	0.45327			623.061	9.1681
		2236.39	0.00524		2236.39	0.30508		2236.39	0.45309			623.22	9.193
		2235.42	0.00529		2235.42	0.30459		2235.42	0.45311			623.283	9.2009
		2234.46	0.00541		2234.46	0.3042		2234.46	0.45327			623.378	9.2009
		2233.5	0.00557		2233.5	0.30398		2233.5	0.45349			623.504	9.2099
		2232.53	0.00567		2232.53	0.30396		2232.53	0.4537			623.567	9.2009
		2231.57	0.00566		2231.57	0.3041		2231.57	0.45378			623.662	9.2099
		2230.6	0.00548		2230.6	0.30433		2230.6	0.45369			623.789	9.2268
		2229.64	0.00518		2229.64	0.30455		2229.64	0.45341			623.851	9.2347
		2228.67	0.00483		2228.67	0.30471		2228.67	0.45303			623.978	9.2347
		2227.71	0.00454		2227.71	0.30483		2227.71	0.45261			624.009	9.2427
		2226.74	0.00444		2226.74	0.30495		2226.74	0.45227			624.104	9.2517
		2225.78	0.00458		2225.78	0.30515		2225.78	0.4521			624.199	9.2596
		2224.82	0.00494		2224.82	0.30549		2224.82	0.45215			624.293	9.2686
		2223.85	0.00548		2223.85	0.30598		2223.85	0.45239			624.388	9.2855
		2222.89	0.00606		2222.89	0.30655		2222.89	0.45278			624.515	9.2765
		2221.92	0.00652		2221.92	0.30711		2221.92	0.4532			624.61	9.2765
		2220.96	0.00672		2220.96	0.30753		2220.96	0.45358			624.673	9.2855
		2219.99	0.0066		2219.99	0.30771		2219.99	0.45381			624.767	9.3014
		2219.03	0.00615		2219.03	0.30761		2219.03	0.45389			624.83	9.3014
		2218.07	0.00547		2218.07	0.30727		2218.07	0.45387			624.925	9.3103
		2217.1	0.00472		2217.1	0.30673		2217.1	0.45376			625.02	9.3183
		2216.14	0.00403		2216.14	0.30611		2216.14	0.45359			625.115	9.3272
		2215.17	0.00347		2215.17	0.3055		2215.17	0.45341			625.241	9.3352
		2214.21	0.00306		2214.21	0.30498		2214.21	0.45323			625.304	9.3431
		2213.24	0.00279		2213.24	0.30464		2213.24	0.45308			625.399	9.3431
		2212.28	0.00264		2212.28	0.30447		2212.28	0.453			625.494	9.3521
		2211.31	0.00259		2211.31	0.30445		2211.31	0.45296			625.557	9.36
		2210.35	0.00258		2210.35	0.30451		2210.35	0.45296			625.651	9.369
		2209.39	0.00258		2209.39	0.30454		2209.39	0.45292			625.81	9.3859
		2208.42	0.00259		2208.42	0.30451		2208.42	0.45281			625.873	9.3769
		2207.46	0.00262		2207.46	0.30435		2207.46	0.45263			625.936	9.3939
		2206.49	0.00268		2206.49	0.30409		2206.49	0.45239			625.998	9.3939
		2205.53	0.00279		2205.53	0.30374		2205.53	0.45217			626.157	9.4018
		2204.56	0.00292		2204.56	0.30335		2204.56	0.45204			626.284	9.4108
		2203.6	0.00306		2203.6	0.30296		2203.6	0.45201			626.315	9.4108
		2202.64	0.00319		2202.64	0.30269		2202.64	0.45206			626.409	9.4277
		2201.67	0.00329		2201.67	0.30264		2201.67	0.45232			626.536	9.4277
		2200.71	0.00335		2200.71	0.30277		2200.71	0.45282			626.599	9.4446
		2199.74	0.00337		2199.74	0.30322		2199.74	0.45349			626.694	9.4356
		2198.78	0.00339		2198.78	0.30388		2198.78	0.45425			626.788	9.4525
		2197.81	0.00342		2197.81	0.30466		2197.81	0.45495			626.883	9.4605
		2196.85	0.00351		2196.85	0.30539		2196.85	0.45549			626.946	9.4774
		2195.88	0.00364		2195.88	0.30599		2195.88	0.4558			627.041	9.4694
		2194.92	0.00379		2194.92	0.30642		2194.92	0.45591			627.168	9.4774
		2193.96	0.00389		2193.96	0.30666		2193.96	0.45583			627.262	9.4863
		2192.99	0.00391		2192.99	0.30675		2192.99	0.45561			627.357	9.5022
		2192.03	0.00381		2192.03	0.30673		2192.03	0.45534			627.452	9.5022
		2191.06	0.00363		2191.06	0.30665		2191.06	0.45509			627.515	9.5112
		2190.1	0.00339		2190.1	0.30655		2190.1	0.45494			627.641	9.5191
		2189.13	0.0032		2189.13	0.30649		2189.13	0.45494			627.704	9.5191
		2188.17	0.00311		2188.17	0.30649		2188.17	0.45509			627.799	9.536
		2187.21	0.00316		2187.21	0.30651		2187.21	0.45535			627.862	9.545
		2186.24	0.0034		2186.24	0.30659		2186.24	0.45565			627.957	9.5609
		2185.28	0.00384		2185.28	0.30669		2185.28	0.45597			628.052	9.5609
		2184.31	0.00443		2184.31	0.30684		2184.31	0.4563			628.114	9.5609
		2183.35	0.00509		2183.35	0.30703		2183.35	0.4566			628.241	9.5699
		2182.38	0.00565		2182.38	0.30722		2182.38	0.45682			628.304	9.5868
		2181.42	0.00599		2181.42	0.30739		2181.42	0.45688			628.431	9.5947
		2180.45	0.00604		2180.45	0.30752		2180.45	0.45674			628.525	9.6027
		2179.49	0.00582		2179.49	0.3076		2179.49	0.45642			628.588	9.5947
		2178.53	0.00549		2178.53	0.30769		2178.53	0.45605			628.683	9.6116
		2177.56	0.00521		2177.56	0.30781		2177.56	0.45572			628.746	9.6116
		2176.6	0.00512		2176.6	0.30798		2176.6	0.45557			628.841	9.6285
		2175.63	0.0053		2175.63	0.30824		2175.63	0.45564			628.967	9.6285
		2174.67	0.00578		2174.67	0.30857		2174.67	0.45597			629.03	9.6454
		2173.7	0.00649		2173.7	0.30892		2173.7	0.45655			629.061	9.6454
		2172.74	0.00731		2172.74	0.30914		2172.74	0.4573			629.188	9.6534
		2171.78	0.00806		2171.78	0.30911		2171.78	0.45807			629.283	9.6613
		2170.81	0.00852		2170.81	0.30867		2170.81	0.45864			629.377	9.6534
		2169.85	0.00859		2169.85	0.30785		2169.85	0.45884			629.472	9.6703
		2168.88	0.00824		2168.88	0.30681		2168.88	0.45858			629.535	9.6872
		2167.92	0.00764		2167.92	0.30585		2167.92	0.45794			629.598	9.6782
		2166.95	0.00703		2166.95	0.3052		2166.95	0.45714			629.692	9.6872
		2165.99	0.0066		2165.99	0.30506		2165.99	0.45645			629.787	9.7041
		2165.02	0.00646		2165.02	0.30543		2165.02	0.45605			629.882	9.712
		2164.06	0.0066		2164.06	0.30619		2164.06	0.45607			629.945	9.72
		2163.1	0.00691		2163.1	0.30716		2163.1	0.45644			630.04	9.72
		2162.13	0.00723		2162.13	0.3081		2162.13	0.45704			630.134	9.729
		2161.17	0.00748		2161.17	0.3088		2161.17	0.45766			630.197	9.7369
		2160.2	0.00762		2160.2	0.30906		2160.2	0.45816			630.292	9.7459
		2159.24	0.00763		2159.24	0.30883		2159.24	0.45836			630.355	9.7538
		2158.27	0.00755		2158.27	0.30821		2158.27	0.45825			630.45	9.7618
		2157.31	0.00744		2157.31	0.30735		2157.31	0.45784			630.576	9.7707
		2156.35	0.00736		2156.35	0.30645		2156.35	0.45718			630.639	9.7787
		2155.38	0.00732		2155.38	0.30565		2155.38	0.4564			630.67	9.7787
		2154.42	0.00729		2154.42	0.30501		2154.42	0.4556			630.797	9.7787
		2153.45	0.00715		2153.45	0.30448		2153.45	0.45487			630.923	9.8045
		2152.49	0.00682		2152.49	0.304		2152.49	0.45429			630.986	9.8045
		2151.52	0.00627		2151.52	0.30356		2151.52	0.45388			631.081	9.8125
		2150.56	0.00559		2150.56	0.30314		2150.56	0.4536			631.176	9.8204
		2149.59	0.00495		2149.59	0.30282		2149.59	0.45351			631.239	9.8204
		2148.63	0.0045		2148.63	0.30265		2148.63	0.45359			631.302	9.8373
		2147.67	0.00432		2147.67	0.30264		2147.67	0.45388			631.364	9.8294
		2146.7	0.00441		2146.7	0.30276		2146.7	0.45435			631.491	9.8463
		2145.74	0.00466		2145.74	0.30295		2145.74	0.45492			631.554	9.8632
		2144.77	0.00495		2144.77	0.30316		2144.77	0.45549			631.617	9.8632
		2143.81	0.00518		2143.81	0.30332		2143.81	0.45596			631.68	9.8632
		2142.84	0.00523		2142.84	0.30345		2142.84	0.45622			631.806	9.8791
		2141.88	0.00511		2141.88	0.30355		2141.88	0.45627			631.901	9.896
		2140.91	0.00478		2140.91	0.30362		2140.91	0.45609			631.996	9.896
		2139.95	0.00432		2139.95	0.30368		2139.95	0.45571			632.059	9.8881
		2138.99	0.0038		2138.99	0.30368		2138.99	0.45516			632.122	9.905
		2138.02	0.00331		2138.02	0.30361		2138.02	0.45448			632.216	9.9129
		2137.06	0.00294		2137.06	0.30349		2137.06	0.45374			632.279	9.9298
		2136.09	0.00269		2136.09	0.30331		2136.09	0.45303			632.342	9.9298
		2135.13	0.00259		2135.13	0.30312		2135.13	0.45243			632.469	9.9378
		2134.16	0.00258		2134.16	0.30293		2134.16	0.45208			632.532	9.9467
		2133.2	0.00264		2133.2	0.30281		2133.2	0.45201			632.595	9.9467
		2132.24	0.0028		2132.24	0.30282		2132.24	0.45215			632.721	9.9636
		2131.27	0.00305		2131.27	0.30302		2131.27	0.45254			632.816	9.9795
		2130.31	0.00332		2130.31	0.30342		2130.31	0.45309			632.847	9.9885
		2129.34	0.00355		2129.34	0.30398		2129.34	0.45374			632.942	9.9795
		2128.38	0.0037		2128.38	0.3046		2128.38	0.45439			633.037	10.0054
		2127.41	0.00375		2127.41	0.30514		2127.41	0.45499			633.099	10.0054
		2126.45	0.00373		2126.45	0.30547		2126.45	0.45546			633.162	10.0054
		2125.48	0.00366		2125.48	0.30553		2125.48	0.45575			633.257	10.0133
		2124.52	0.00357		2124.52	0.30526		2124.52	0.45586			633.352	10.0302
		2123.56	0.00348		2123.56	0.30473		2123.56	0.45578			633.415	10.0302
		2122.59	0.00342		2122.59	0.30405		2122.59	0.4556			633.477	10.0382
		2121.63	0.00345		2121.63	0.30339		2121.63	0.45538			633.572	10.0382
		2120.66	0.00357		2120.66	0.30289		2120.66	0.45521			633.667	10.0472
		2119.7	0.0038		2119.7	0.30264		2119.7	0.45512			633.73	10.0641
		2118.73	0.00409		2118.73	0.30263		2118.73	0.45512			633.793	10.0551
		2117.77	0.0044		2117.77	0.30282		2117.77	0.45519			633.919	10.072
		2116.81	0.00466		2116.81	0.30313		2116.81	0.4553			633.982	10.0889
		2115.84	0.00481		2115.84	0.30348		2115.84	0.45546			634.045	10.0969
		2114.88	0.00485		2114.88	0.30378		2114.88	0.45563			634.108	10.1058
		2113.91	0.00476		2113.91	0.30396		2113.91	0.45579			634.203	10.1058
		2112.95	0.00454		2112.95	0.30399		2112.95	0.45589			634.298	10.1058
		2111.98	0.00426		2111.98	0.3039		2111.98	0.4559			634.329	10.1227
		2111.02	0.00396		2111.02	0.30373		2111.02	0.45583			634.455	10.1227
		2110.05	0.00368		2110.05	0.30357		2110.05	0.45572			634.518	10.1386
		2109.09	0.00353		2109.09	0.30349		2109.09	0.45563			634.581	10.1386
		2108.13	0.00354		2108.13	0.30351		2108.13	0.45558			634.708	10.1476
		2107.16	0.00371		2107.16	0.30362		2107.16	0.45561			634.802	10.1645
		2106.2	0.00402		2106.2	0.30379		2106.2	0.45567			634.833	10.1645
		2105.23	0.0044		2105.23	0.30399		2105.23	0.45574			634.96	10.1804
		2104.27	0.00479		2104.27	0.30422		2104.27	0.4558			635.055	10.1724
		2103.3	0.00514		2103.3	0.30446		2103.3	0.45587			635.118	10.1804
		2102.34	0.00544		2102.34	0.30466		2102.34	0.45591			635.181	10.1973
		2101.38	0.00564		2101.38	0.30482		2101.38	0.45589			635.275	10.2063
		2100.41	0.00575		2100.41	0.30489		2100.41	0.45576			635.338	10.2232
		2099.45	0.00576		2099.45	0.30486		2099.45	0.45553			635.401	10.2232
		2098.48	0.00567		2098.48	0.30476		2098.48	0.4552			635.464	10.2311
		2097.52	0.0055		2097.52	0.30458		2097.52	0.4548			635.527	10.2391
		2096.55	0.00527		2096.55	0.30437		2096.55	0.4544			635.59	10.2391
		2095.59	0.005		2095.59	0.30418		2095.59	0.45404			635.653	10.248
		2094.62	0.00471		2094.62	0.304		2094.62	0.45376			635.747	10.248
		2093.66	0.00441		2093.66	0.30387		2093.66	0.45351			635.81	10.2649
		2092.7	0.0041		2092.7	0.30377		2092.7	0.45331			635.873	10.2729
		2091.73	0.00381		2091.73	0.30369		2091.73	0.45316			636	10.2729
		2090.77	0.00357		2090.77	0.30362		2090.77	0.45307			636.063	10.2818
		2089.8	0.00338		2089.8	0.30356		2089.8	0.45301			636.125	10.2898
		2088.84	0.00327		2088.84	0.3035		2088.84	0.453			636.156	10.2977
		2087.87	0.00324		2087.87	0.30345		2087.87	0.45305			636.251	10.2977
		2086.91	0.00333		2086.91	0.30342		2086.91	0.45318			636.314	10.3146
		2085.95	0.0035		2085.95	0.30342		2085.95	0.45336			636.377	10.3236
		2084.98	0.00374		2084.98	0.30347		2084.98	0.4536			636.535	10.3236
		2084.02	0.00403		2084.02	0.30357		2084.02	0.45388			636.598	10.3236
		2083.05	0.00434		2083.05	0.30372		2083.05	0.45418			636.629	10.3395
		2082.09	0.00461		2082.09	0.30391		2082.09	0.45447			636.756	10.3484
		2081.12	0.00483		2081.12	0.3041		2081.12	0.45472			636.819	10.3564
		2080.16	0.00495		2080.16	0.30427		2080.16	0.45491			636.914	10.3654
		2079.19	0.00498		2079.19	0.30439		2079.19	0.45505			636.976	10.3733
		2078.23	0.00491		2078.23	0.30442		2078.23	0.45512			637.008	10.3733
		2077.27	0.00475		2077.27	0.30435		2077.27	0.45513			637.07	10.3733
		2076.3	0.00451		2076.3	0.30418		2076.3	0.45509			637.197	10.3902
		2075.34	0.00422		2075.34	0.30394		2075.34	0.45501			637.26	10.3982
		2074.37	0.0039		2074.37	0.30365		2074.37	0.45486			637.323	10.3982
		2073.41	0.00357		2073.41	0.30333		2073.41	0.45466			637.418	10.424
		2072.44	0.00328		2072.44	0.30306		2072.44	0.45442			637.448	10.4151
[truncated: 1,569 more rows]

## Sheet: Figure 3.
Figure 3a										Figure 3b																									Figure 3c
		Strain	Stress		Strain	Stress		Strain	Stress			Strain	Stress		Strain	Stress		Strain	Stress		Strain	Stress		Strain	Stress		Strain	Stress		Strain	Stress		Strain	Hysteresis			2θ (degree)	Intensity		2θ (degree)	Intensity		2θ (degree)	Intensity		2θ (degree)	Intensity		2θ (degree)
	L40Z12@300%	-0.0011	0.2991	L0Z12@300%	-0.0006	0.3912	L40Z0@300%	0.1588	0.3498		0.5	0.1697	0.0582	0.75	0.8316	0	1	0.8299	0	1.5	1.7363	0	2	1.292	0.0171	2.5	2.5427	0.0341	3	0.8599	0.0171	Hysteresis(%)	50	32		L40Z12@300%-0%	5.0042	703.5	L40Z12@300%-50%	5.0042	449.5	L40Z12@300%-75%	5.0042	548.9	L40Z12@300%-100%	5.0042	412.5	L40Z12@300%-150%	5.0042
		-0.0023	0.3325		0.0769	0.516		0.6755	0.4174			2.9175	0.411		3.1456	0		2.9285	0		3.8613	0.0171		3.4652	0		4.6271	0.0341		3.0412	0.0341		75	38			5.0173	694.2		5.0173	458.1		5.0173	585.7		5.0173	385.1		5.0173
		0.0362	0.4392		0.076	0.497		1.3119	0.4512			5.6746	0.7431		5.4582	0.319		5.0254	0		5.9847	0		5.6416	0.0171		6.7111	0.0341		5.2283	0.0341		100	50			5.0304	697.9		5.0304	440.8		5.0304	560		5.0304	408.4		5.0304
		-0.0048	0.4915		0.7122	0.6746		1.9881	0.5188			8.4442	1.0376		7.7704	0.5868		7.1192	0.0699		8.0939	0		7.8183	0		8.7989	0.0341		7.4095	0.0171		150	66			5.0435	674.9		5.0435	457.3		5.0435	604.6		5.0435	417.2		5.0435
		0.1934	0.5459		1.3886	0.7105		2.5049	0.5685			11.2144	1.2722		10.0885	0.8358		9.2195	0.3548		10.2227	0		10.0034	0		10.8814	0.0341		9.5929	0.0171		200	64			5.0566	697.3		5.0566	443.6		5.0566	616.4		5.0566	421.4		5.0566
		0.3519	0.6504		2.1049	0.7824		3.1412	0.6182			13.9869	1.5067		12.4057	1.049		11.3225	0.5868		12.3377	0.0171		12.1772	0.0171		12.9648	0.0341		11.7784	0.0171		250	66			5.0697	750		5.0697	481.8		5.0697	576.7		5.0697	431.2		5.0697
		0.829	0.686		2.861	0.8184		3.658	0.652			16.7489	1.7225		14.7179	1.2281		13.418	0.8		14.4587	0.249		14.354	0.0171		15.0499	0.0341		13.9633	0.0341		300	60			5.0828	647.5		5.0828	476.2		5.0828	594.8		5.0828	408.7		5.0828
		1.1868	0.7571		3.5773	0.8713		4.2546	0.7017			19.5193	1.9195		17.0348	1.4055		15.5081	0.9961		16.5796	0.4435		16.5348	0.0171		17.1358	0.0341		16.1497	0.0341						5.0959	689.5		5.0959	480.4		5.0959	615.6		5.0959	401.1		5.0959
		1.7037	0.7906		4.2536	0.9241		4.8511	0.7692			22.2915	2.0752		19.3469	1.5659		17.6084	1.1394		18.7028	0.6396		18.7144	0.0171		19.2212	0.0529		18.337	0.0171						5.109	703.4		5.109	461.9		5.109	573.3		5.109	433.1		5.109
		2.181	0.845		4.7307	0.9601		5.328	0.7851			25.0571	2.2328		21.6607	1.7262		19.7077	1.3168		20.8219	0.8187		20.8966	0.0171		21.3125	0.0529		20.5206	0.0341						5.1221	716.2		5.1221	428.3		5.1221	581.5		5.1221	437.3		5.1221
		2.7378	0.914		5.1676	1.032		5.765	0.8368			27.8311	2.3492		23.9779	1.8507		21.8099	1.4601		22.9473	0.9961		23.063	0.0341		23.394	0.0341		22.705	0.0171						5.1352	688.4		5.1352	472.3		5.1352	563.2		5.1352	413.2		5.1352
		3.2151	0.9495		5.6845	1.0489		6.2421	0.8686			30.5919	2.4861		26.2895	1.994		23.8973	1.5846		25.0565	1.1394		25.2481	0.1774		25.4806	0.0529		24.8942	0.0341						5.1483	702.8		5.1483	407		5.1483	568.6		5.1483	422.1		5.1483
		3.6925	1.0206		6.2415	1.1208		6.8385	0.9203			33.3621	2.6043		28.6075	2.1543		25.9957	1.7262		27.1786	1.2639		27.4181	0.3736		27.5611	0.0529		27.0755	0.0341						5.1614	736.5		5.1614	490		5.1614	553.2		5.1614	425.6		5.1614
		4.2492	1.0562		6.838	1.1737		7.3554	0.9521			36.1265	2.7413		30.9197	2.2788		28.0966	1.8507		29.3048	1.4055		29.5996	0.5339		29.6526	0.0529		29.2608	0.0341						5.1745	668.2		5.1745	440.8		5.1745	561.7		5.1745	408.9		5.1745
		4.8061	1.0729		7.2753	1.1927		7.9122	0.9859			38.8966	2.8595		33.236	2.4204		30.1908	1.9394		31.4234	1.53		31.7768	0.6755		31.7413	0.0529		31.4468	0.0171						5.1876	733.9		5.1876	430		5.1876	547.6		5.1876	404.1		5.1876
		5.363	1.1608		7.7922	1.2265		8.429	1.0197			41.6682	2.9758		35.5506	2.5637		32.291	2.0639		33.5493	1.6375		33.9579	0.8187		33.8149	0.0699		33.6317	0.0171						5.2007	729.9		5.2007	491.4		5.2007	583.2		5.2007	409.1		5.2007
		5.7607	1.1608		8.4288	1.2815		9.0256	1.0535			44.4368	3.0734		37.8676	2.6882		34.3835	2.1714		35.6592	1.745		36.1377	0.9433		35.9026	0.2132		35.8163	0.0171						5.2138	725.7		5.2138	447.1		5.2138	595.1		5.2138	415.7		5.2138
		6.3175	1.2486		9.0255	1.3344		9.5025	1.0873			47.2084	3.2122		40.1841	2.8486		36.483	2.3147		37.782	1.8865		38.3086	1.049		37.9891	0.3736		38.0037	0.0341						5.2269	697		5.2269	456.3		5.2269	604.5		5.2269	390		5.2269
		6.8345	1.2842		9.5025	1.3513		10.0593	1.1211			49.7357	3.2704		42.4971	2.9901		38.5807	2.4392		39.9078	1.9582		40.4869	1.1394		40.0721	0.4793		40.1894	0.0171						5.24	694.1		5.24	483.9		5.24	553.2		5.24	393.2		5.24
		7.3516	1.3197		9.9797	1.3872		10.616	1.1708			47.4507	2.9964		44.8079	3.1334		40.6792	2.5808		42.0236	2.0639		42.6662	1.2452		42.1585	0.5868		42.3746	0.0341						5.2531	705.9		5.2531	465.1		5.2531	588.9		5.2531	414.9		5.2531
		7.9086	1.3553		10.616	1.4232		11.0931	1.1867			44.6908	2.7225		47.1235	3.275		42.7823	2.7053		44.1427	2.1714		44.8419	1.3168		44.2463	0.6942		44.5601	0.0341						5.2662	675		5.2662	486.9		5.2662	572		5.2662	397		5.2662
		8.3858	1.3908		11.173	1.4591		11.6499	1.2205			41.93	2.4861		49.437	3.4183		44.868	2.8486		46.2609	2.2601		47.0205	1.4413		46.3347	0.8		46.7435	0.0341						5.2793	695		5.2793	423		5.2793	577		5.2793	411		5.2793
		8.9823	1.3908		11.7696	1.512		12.2862	1.2542			39.1594	2.2516		51.7558	3.5598		46.9666	2.9901		48.3823	2.3675		49.201	1.513		48.4136	0.8887		48.9309	0.0341						5.2924	695		5.2924	459.9		5.2924	575		5.2924	400		5.2924
		9.3402	1.4598		12.2866	1.4951		12.8428	1.288			36.3847	2.0564		54.0742	3.7031		49.0658	3.1505		50.5047	2.4921		51.3763	1.5846		50.5082	0.9791		51.1115	0.0529						5.3055	724.9		5.3055	491.8		5.3055	571		5.3055	409		5.3055
		9.9766	1.4954		12.8834	1.5839		13.4395	1.3039			33.6252	1.8988		56.387	3.8635		51.1608	3.3296		52.6272	2.5995		53.5577	1.6545		52.5831	1.049		53.3045	0.1774						5.3186	717.1		5.3186	467.2		5.3186	602.8		5.3186	383.2		5.3186
		10.4142	1.5142		13.3604	1.6008		13.9165	1.3377			30.8543	1.7225		58.6996	4.0238		53.2635	3.524		54.7541	2.7411		55.7348	1.7262		54.6708	1.1207		55.4845	0.2849						5.3317	687.3		5.3317	440.3		5.3317	561.4		5.3317	404.8		5.3317
		11.0507	1.5665		13.9571	1.6199		14.4334	1.3874			28.0848	1.5667		61.0134	4.2012		55.3569	3.7031		56.8725	2.8656		57.9169	1.7791		56.7538	1.1923		57.6708	0.3906						5.3448	698.9		5.3448	454.8		5.3448	580.8		5.3448	409		5.3448
		11.528	1.6021		14.5937	1.6558		15.0696	1.4053			25.3147	1.4091		63.3296	4.3803		57.455	3.9163		58.9838	2.9731		60.0898	1.8695		58.8462	1.2639		59.8544	0.4793						5.3579	693.1		5.3579	451.1		5.3579	546.5		5.3579	394.2		5.3579
		12.085	1.6376		15.031	1.7087		15.4673	1.4212			22.5465	1.2533		65.6463	4.5935		59.5535	4.1654		61.1054	3.1146		62.2712	1.9394		60.9309	1.3168		62.0418	0.5868						5.371	708.7		5.371	468.7		5.371	574.5		5.371	397		5.371
		12.6817	1.6711		15.7073	1.7256		16.1432	1.4709			19.7808	1.077		67.9681	4.8067		61.6473	4.4332		63.2276	3.2392		64.446	2.011		63.012	1.3885		64.2285	0.6584						5.3841	658.9		5.3841	468		5.3841	607.4		5.3841	415.6		5.3841
		13.1988	1.7066		16.1444	1.7446		16.6601	1.4888			17.008	0.9006		70.2749	5.0199		63.7454	4.718		65.3457	3.4183		66.6205	2.0827		65.0961	1.4413		66.4152	0.7471						5.3972	691.3		5.3972	475.8		5.3972	599.2		5.3972	397.4		5.3972
		13.7159	1.7255		16.7413	1.7806		17.2567	1.5226			14.2379	0.7431		72.5912	5.269		65.8439	5.0199		67.4655	3.6144		68.8016	2.1356		67.1812	1.4942		68.6037	0.7829						5.4103	706.7		5.4103	450.6		5.4103	575.6		5.4103	415.6		5.4103
		14.3524	1.761		17.3379	1.8144		17.8135	1.5226			11.4752	0.5272		74.9039	5.5197		67.9399	5.3406		69.5873	3.7748		70.9794	2.2243		69.2707	1.5488		70.7886	0.8546						5.4234	688.5		5.4234	472.4		5.4234	624.7		5.4234	434.5		5.4234
		14.9094	1.7945		17.8149	1.8504		18.4499	1.5723			8.6993	0.3321		74.1976	5.0916		70.0363	5.6442		71.711	3.9692		73.1612	2.2788		71.3506	1.5846		72.964	0.9074						5.4365	677.3		5.4365	467.2		5.4365	581.3		5.4365	402.9		5.4365
		15.4265	1.83		18.3719	1.8694		19.0065	1.5882			5.939	0.0769		71.8796	4.5048		72.1434	5.9649		73.8285	4.1483		75.3316	2.3675		73.4346	1.6545		75.1501	0.9791						5.4496	717.7		5.4496	487.4		5.4496	588.7		5.4496	407.8		5.4496
		16.0632	1.8823		18.9685	1.8863		19.6828	1.622			3.1609	-0.0188		69.5657	4.0409		74.2313	6.2668		75.9546	4.3615		77.5098	2.4562		75.5212	1.6904		77.3397	1.049						5.4627	684.2		5.4627	467.7		5.4627	577.4		5.4627	416.7		5.4627
		16.6199	1.8656		19.5651	1.9392		20.0799	1.6399			0.3941	-0.0188		67.2477	3.6844		76.3314	6.5346		78.0684	4.6106		79.6879	2.5279		77.6059	1.762		79.5235	1.0848						5.4758	687.8		5.4758	460.2		5.4758	591.5		5.4758	388		5.4758
		17.0575	1.9179		20.0822	1.9582		20.7165	1.6737			--	--		64.9361	3.3637		78.4341	6.8195		80.1881	4.8596		81.863	2.6166		79.6919	1.7978		81.7095	1.1394						5.4889	716.9		5.4889	500.4		5.4889	606.4		5.4889	376.4		5.4889
		17.6144	1.9534		20.7187	1.9942		21.2332	1.7055			--	--		62.6235	3.0788		80.5235	7.0497		82.311	5.1274		84.0425	2.7053		81.7772	1.8507		83.8946	1.1923						5.502	698.8		5.502	483.7		5.502	594.5		5.502	382.7		5.502
		18.2111	1.9722		21.3153	2.028		21.8297	1.7233			--	--		60.3121	2.8656		82.6205	7.3005		84.4352	5.3952		86.2191	2.7769		83.8637	1.9036		86.0778	1.2452						5.5151	740.2		5.5151	489.7		5.5151	576.7		5.5151	413.7		5.5151
		18.7681	2.0057		21.7925	2.047		22.4262	1.7233			--	--		57.9955	2.6524		84.7187	7.5308		86.5532	5.7142		88.4003	2.8656		85.9489	1.9394		88.2712	1.281						5.5282	651.2		5.5282	467.1		5.5282	578.9		5.5282	414		5.5282
		19.325	2.0245		22.4688	2.083		22.9831	1.7392			--	--		55.6805	2.4921		86.8136	7.7627		88.6798	6.0348		90.5781	2.9901		88.0324	1.994		90.4497	1.3168						5.5413	717.6		5.5413	458.4		5.5413	607.6		5.5413	392.1		5.5413
		20.0412	2.0601		22.946	2.0999		23.6194	1.8068			--	--		53.3666	2.2959		88.9155	7.9947		90.7907	6.3743		92.7625	3.0788		90.1182	2.0469		92.6315	1.3697						5.5544	701		5.5544	487.5		5.5544	579.5		5.5544	351		5.5544
		20.5186	2.0601		23.5823	2.1528		24.2558	1.8068			--	--		51.0511	2.1356		91.0188	8.1909		92.913	6.7478		94.9319	3.1863		92.2026	2.1185		94.8281	1.4055						5.5675	700		5.5675	471.9		5.5675	601.7		5.5675	425.9		5.5675
		21.0357	2.1124		24.1792	2.1528		24.7329	1.8227			--	--		48.7356	2.011		93.1068	8.3853		95.0399	7.1214		97.1115	3.3108		94.2881	2.1714		97.0037	1.4413						5.5806	699.1		5.5806	469.1		5.5806	561.3		5.5806	401.6		5.5806
		21.6722	2.1291		24.6961	2.1887		25.3692	1.8406			--	--		46.4129	1.8507		95.2062	8.5815		97.1559	7.5495		99.2914	3.3995		96.3739	2.2072		99.1969	1.4772						5.5937	681.1		5.5937	466.2		5.5937	594.9		5.5937	364.1		5.5937
		22.269	2.1647		25.3723	2.2077		25.9259	1.8744			--	--		44.1001	1.762		97.3085	8.7606		99.2816	7.9589		101.469	3.524		98.4612	2.2788		101.375	1.513						5.6068	665.9		5.6068	480.1		5.6068	593.2		5.6068	387.4		5.6068
		22.7861	2.1647		25.9292	2.2077		26.4826	1.8744			--	--		41.7885	1.6017		99.4027	8.9209		101.391	8.4211		103.645	3.6844		100.546	2.3488		103.566	1.5488						5.6199	705.4		5.6199	499.8		5.6199	619.3		5.6199	386.2		5.6199
		23.3829	2.217		26.4462	2.2606		27.1189	1.9062			--	--		39.4749	1.513		100.012	8.4757		103.511	8.7947		105.82	3.8276		102.632	2.4034		105.746	1.6017						5.633	723		5.633	493.5		5.633	576.9		5.633	389.8		5.633
		24.0194	2.217		27.1225	2.2775		27.7156	1.9241			--	--		37.1625	1.4055		97.9071	7.2459		105.634	9.0796		108	3.9692		104.723	2.475		107.928	1.6187						5.6461	678.2		5.6461	496.7		5.6461	612.3		5.6461	426.5		5.6461
		24.4968	2.2525		27.5997	2.2966		28.3121	1.9738			--	--		34.8429	1.281		95.8137	6.3913		107.757	9.3474		110.18	4.1483		106.801	2.5449		110.115	1.6733						5.6592	717		5.6592	468.1		5.6592	565.5		5.6592	394.5		5.6592
		25.0935	2.2713		28.1963	2.2966		28.9087	1.9738			--	--		32.5258	1.1923		93.7078	5.75		109.879	9.5435		112.361	4.3087		108.888	2.6166		112.301	1.6904						5.6723	724.7		5.6723	486.5		5.6723	592.7		5.6723	417.1		5.6723
		25.6904	2.3069		28.8726	2.3494		29.3857	1.9917			--	--		30.2137	1.0848		91.6185	5.2161		111.994	9.7209		114.533	4.486		110.974	2.7053		114.488	1.745						5.6854	712.9		5.6854	525.1		5.6854	623.8		5.6854	420.9		5.6854
		26.2074	2.3403		29.3896	2.3664		30.0619	2.0235			--	--		27.9007	0.9791		89.5233	4.7709		114.115	9.8642		116.712	4.6993		113.053	2.7599		116.671	1.7791						5.6985	675		5.6985	454.8		5.6985	601.9		5.6985	408		5.6985
		26.844	2.3403		29.9464	2.3854		30.6584	2.0414			--	--		25.587	0.9074		87.4289	4.3973		116.238	10.0058		118.89	4.9142		115.141	2.8486		118.857	1.8149						5.7116	700.6		5.7116	507.2		5.7116	564.9		5.7116	439.3		5.7116
		27.3611	2.3759		30.5829	2.4023		31.255	2.0414			--	--		23.2735	0.7829		85.3316	4.0409		118.354	10.1303		121.075	5.1103		117.225	2.9373		121.044	1.8695						5.7247	710.4		5.7247	500		5.7247	576.7		5.7247	397.8		5.7247
		27.9976	2.3759		31.1398	2.4383		31.8118	2.0573			--	--		20.9571	0.6942		83.2317	3.7748		120.483	10.2548		123.241	5.3406		119.311	3.0259		123.236	1.9036						5.7378	671.5		5.7378	489.8		5.7378	572.5		5.7378	371.9		5.7378
		28.5148	2.4115		31.7762	2.4552		32.4482	2.0911			--	--		18.6404	0.5509		81.1339	3.507		122.6	10.381		125.422	5.6084		121.399	3.1146		125.412	1.9394						5.7509	717.5		5.7509	456		5.7509	617.8		5.7509	398.4		5.7509
		29.0717	2.4282		32.3331	2.4742		32.9252	2.1249			--	--		16.3322	0.4435		79.0292	3.2937		124.716	10.4868		127.603	5.8745		123.484	3.2392		127.595	1.994						5.764	705.5		5.764	500.6		5.764	600		5.764	409.2		5.764
		29.6684	2.447		32.9295	2.4742		33.6012	2.1587			--	--		14.0048	0.319		76.9414	3.0447		126.838	10.5755		129.778	6.1423		125.566	3.3296		129.784	2.0298						5.7771	701.3		5.7771	516.9		5.7771	574.3		5.7771	405.4		5.7771
		30.1856	2.4637		33.5263	2.5102		34.1181	2.1249			--	--		11.6968	0.1774		74.8389	2.8656		128.959	10.7		131.959	6.4442		127.652	3.4183		131.967	2.0639						5.7902	684.6		5.7902	505.3		5.7902	614.8		5.7902	368.6		5.7902
		30.7824	2.4826		33.923	2.5102		34.7145	2.1746			--	--		9.381	0.0171		72.7444	2.7053		131.08	10.8075		134.139	6.7649		129.737	3.5428		134.152	2.1185						5.8033	678.5		5.8033	468.6		5.8033	576.3		5.8033	397.7		5.8033
		31.3792	2.5349		34.4005	2.5271		35.2714	2.1587			--	--		7.0597	0		70.64	2.5279		133.203	10.8961		136.31	7.1214		131.827	3.6673		136.338	2.1714						5.8164	668		5.8164	503		5.8164	610		5.8164	385.6		5.8164
		31.9361	2.5349		35.0766	2.5461		35.8679	2.2083			--	--		4.7514	0		68.5517	2.3846		135.323	10.9678		138.494	7.4421		133.917	3.7918		138.532	2.2243						5.8295	693.2		5.8295	482.6		5.8295	583.3		5.8295	419.2		5.8295
		32.4531	2.5349		35.5537	2.5461		36.4643	2.2083			--	--		2.4334	0		66.4541	2.2601		137.438	11.0752		140.666	7.8344		135.992	3.9351		140.71	2.2601						5.8426	727.5		5.8426	490.8		5.8426	602.5		5.8426	407.7		5.8426
		33.0498	2.5871		36.3097	2.599		36.9414	2.2242			--	--		0.1162	0		64.3603	2.1185		139.561	11.181		142.845	8.225		138.08	4.0596		142.895	2.3147						5.8557	689.7		5.8557	487.5		5.8557	575.4		5.8557	398.8		5.8557
		33.6068	2.5871		36.8269	2.599		37.6575	2.2421			--	--		--	--		62.2519	1.994		141.686	11.2697		145.021	8.6344		140.174	4.2012		145.084	2.3675						5.8688	706.5		5.8688	477.1		5.8688	555.9		5.8688	434.7		5.8688
		34.1637	2.606		37.583	2.6349		38.2939	2.258			--	--		--	--		60.1645	1.8695		143.805	11.3413		147.2	9.0454		142.259	4.3615		147.263	2.4204						5.8819	731.3		5.8819	475.1		5.8819	614.8		5.8819	429.2		5.8819
		34.7207	2.6227		38.1001	2.6518		38.8107	2.2918			--	--		--	--		58.063	1.7791		145.921	11.43		149.38	9.4719		144.333	4.5389		149.45	2.475						5.895	680.5		5.895	505.3		5.895	601.5		5.895	417.3		5.895
		35.3572	2.6582		38.6965	2.6518		39.4072	2.3077			--	--		--	--		55.9611	1.6904		148.044	11.5375		151.557	9.8812		146.419	4.7351		151.634	2.5279						5.9081	703.3		5.9081	477.9		5.9081	563.4		5.9081	390.2		5.9081
		35.9141	2.675		39.2932	2.7047		39.964	2.3077			--	--		--	--		53.867	1.5659		149.981	11.5017		153.736	10.3094		148.509	4.8954		153.819	2.5995						5.9212	699		5.9212	505		5.9212	583.8		5.9212	429.6		5.9212
		36.511	2.675		39.8502	2.7237		40.4413	2.3594			--	--		--	--		51.7726	1.4942		148.236	9.7755		155.919	10.7358		150.598	5.1103		156.005	2.6695						5.9343	690		5.9343	494.8		5.9343	572.8		5.9343	398.7		5.9343
		37.028	2.7105		40.3672	2.7237		41.1173	2.3932			--	--		--	--		49.6758	1.3885		146.118	8.5457		158.093	11.0923		152.674	5.3236		158.192	2.7411						5.9474	706.6		5.9474	504.5		5.9474	606.3		5.9474	415.2		5.9474
		37.6647	2.7294		41.0834	2.7407		41.8732	2.3753			--	--		--	--		47.5729	1.2998		144.002	7.6382		160.276	11.3959		154.762	5.5368		160.379	2.8127						5.9605	707.2		5.9605	489.3		5.9605	572.3		5.9605	403		5.9605
		38.2217	2.7461		41.6801	2.7597		42.3503	2.3753			--	--		--	--		45.478	1.2094		141.88	6.9252		162.445	11.662		156.852	5.75		162.56	2.8844						5.9736	685.9		5.9736	502.8		5.9736	601.2		5.9736	386.1		5.9736
		38.7388	2.7984		42.3165	2.7935		42.8672	2.4091			--	--		--	--		43.3785	1.1394		139.757	6.3385		164.622	11.8582		158.935	6.0178		164.747	2.9731						5.9867	687.4		5.9867	464.7		5.9867	630.5		5.9867	369.1		5.9867
		39.3754	2.7984		42.8335	2.7766		43.3445	2.4429			--	--		--	--		41.288	1.032		137.637	5.8046		166.804	12.0543		161.025	6.2668		166.936	3.0447						5.9998	715.9		5.9998	512.3		5.9998	633.1		5.9998	370.5		5.9998
		39.9721	2.7984		43.4302	2.8295		44.0603	2.4767			--	--		--	--		39.1889	0.9961		135.519	5.3406		168.988	12.1788		163.099	6.5517		169.116	3.1146						6.0129	730.4		6.0129	461.7		6.0129	576.4		6.0129	426.7		6.0129
		40.4496	2.8528		44.1064	2.8295		44.6168	2.4429			--	--		--	--		37.0843	0.8887		133.397	4.9671		171.165	12.3034		165.186	6.8553		171.301	3.2221						6.026	698.1		6.026	517.3		6.026	590.6		6.026	395.9		6.026
		41.0861	2.8695		44.743	2.8485		45.3328	2.4767			--	--		--	--		34.9965	0.8187		131.275	4.6464		173.338	12.4279		167.277	7.1572		173.487	3.2937						6.0391	693		6.0391	509.7		6.0391	586.2		6.0391	398.7		6.0391
		41.6031	2.8528		45.2199	2.8485		45.9295	2.4767			--	--		--	--		32.8979	0.73		129.159	4.3257		175.512	12.5524		169.359	7.4949		175.676	3.3995						6.0522	694.7		6.0522	496.6		6.0522	647.2		6.0522	394.8		6.0522
		42.2397	2.905		45.8565	2.9014		46.486	2.4767			--	--		--	--		30.804	0.6584		127.039	4.0409		177.692	12.6599		171.443	7.8344		177.858	3.507						6.0653	704.5		6.0653	490.7		6.0653	619.1		6.0653	419.8		6.0653
		42.7966	2.9218		46.4931	2.8845		47.2022	2.5264			--	--		--	--		28.7048	0.5697		124.918	3.7748		179.867	12.7486		173.532	8.1909		180.043	3.5957						6.0784	705.1		6.0784	501.2		6.0784	601		6.0784	384.5		6.0784
		43.2739	2.9218		47.1296	2.9183		47.7192	2.5105			--	--		--	--		26.6008	0.4981		122.797	3.5786		182.044	12.856		175.623	8.6002		182.229	3.7202						6.0915	705.9		6.0915	501.3		6.0915	635.8		6.0915	399.4		6.0915
		43.8705	2.9573		47.7262	2.9373		48.3953	2.5423			--	--		--	--		24.5133	0.3906		120.675	3.3824		184.225	12.9805		177.698	9.0096		184.412	3.8276						6.1046	693.2		6.1046	519.8		6.1046	582.2		6.1046	412.4		6.1046
		44.4674	2.9573		48.3228	2.9373		48.8722	2.5423			--	--		--	--		22.4139	0.319		118.553	3.1692		186.401	13.1051		179.786	9.4548		186.595	3.9522						6.1177	722.5		6.1177	537.5		6.1177	572		6.1177	376.5		6.1177
		45.0242	2.9762		48.8797	2.9542		49.3891	2.5602			--	--		--	--		20.3132	0.2132		116.436	2.9901		188.589	13.2108		181.875	9.9		188.782	4.0767						6.1308	710.1		6.1308	502.6		6.1308	597.5		6.1308	410		6.1308
		45.5015	3.0096		49.5162	2.9902		50.0652	2.594			--	--		--	--		18.2208	0.0887		114.314	2.8486		190.756	13.3012		183.957	10.3452		190.971	4.22						6.1439	702.8		6.1439	516.3		6.1439	594.4		6.1439	420.4		6.1439
		46.0585	3.0284		50.1528	2.9902		50.6618	2.594			--	--		--	--		16.1209	0		112.185	2.6695		192.937	13.3899		186.047	10.8075		193.154	4.3445						6.157	669		6.157	500.6		6.157	595.5		6.157	421.8		6.157
		46.6553	3.064		50.7496	2.9902		51.2185	2.6099			--	--		--	--		14.0191	0		110.072	2.5279		195.12	13.5315		188.122	11.3055		195.342	4.486						6.1701	651.2		6.1701	485.2		6.1701	636.5		6.1701	416.9		6.1701
		47.252	3.0807		51.4258	3.0261		51.7752	2.6437			--	--		--	--		11.9201	0.0171		107.951	2.4034		197.297	13.656		190.21	11.7865		197.528	4.6464						6.1832	691.9		6.1832	485.5		6.1832	649		6.1832	416		6.1832
		47.8488	3.0807		51.9428	3.0261		52.3717	2.6437			--	--		--	--		9.8316	0.0171		105.835	2.2959		199.467	13.7993		192.299	12.2863		199.711	4.7897						6.1963	684.1		6.1963	506.1		6.1963	588		6.1963	424.4		6.1963
		48.4057	3.1163		52.6192	3.0431		52.9285	2.6774			--	--		--	--		7.729	0		103.717	2.1901		198.8	12.2675		194.39	12.7298		201.898	4.9841						6.2094	664.3		6.2094	498.3		6.2094	565.1		6.2094	421.8		6.2094
		48.883	3.133		53.1361	3.0621		53.5648	2.6774			--	--		--	--		5.6352	0		101.594	2.0827		196.62	10.6113		196.465	13.175		204.083	5.1445						6.2225	703.5		6.2225	484.3		6.2225	593.9		6.2225	383.5		6.2225
		49.4399	3.1686		53.6928	3.079		54.1615	2.6933			--	--		--	--		3.5383	0		99.4723	1.994		194.446	9.4361		198.553	13.5315		206.264	5.3236						6.2356	739.4		6.2356	484.5		6.2356	620.8		6.2356	406.8		6.2356
		50.0366	3.1874		54.4487	3.079		54.7578	2.7271			--	--		--	--		1.4378	0		97.3496	1.8865		192.269	8.4928		200.642	13.8351		208.448	5.5197						6.2487	735.9		6.2487	466.8		6.2487	603.4		6.2487	414.7		6.2487
		50.5139	3.1874		55.0456	3.098		55.3944	2.7112			--	--		--	--		-0.2159	0.0341		95.2263	1.7791		190.084	7.7627		202.72	14.0841		210.636	5.7329						6.2618	707.5		6.2618	461.3		6.2618	579.2		6.2618	391.8		6.2618
		51.1106	3.2397		55.6423	3.1319		55.9909	2.743			--	--		--	--		--	--		93.108	1.7262		187.913	7.1214		204.807	14.3332		212.827	5.9461						6.2749	727.6		6.2749	464.3		6.2749	573.4		6.2749	398.5		6.2749
		51.6277	3.2209		56.1592	3.1509		56.5874	2.7768			--	--		--	--		--	--		90.9923	1.6187		185.733	6.5704		206.891	14.5464		215.011	6.1594						6.288	704.2		6.288	483.1		6.288	577.1		6.288	438		6.288
		52.1448	3.2564		56.8751	3.1678		57.1041	2.7609			--	--		--	--		--	--		88.8738	1.53		183.555	6.0894		208.975	14.7067		217.202	6.3913						6.3011	727.5		6.3011	532.1		6.3011	577.2		6.3011	390.2		6.3011
		52.7416	3.2752		57.2728	3.1869		57.6608	2.7947			--	--		--	--		--	--		86.7508	1.4601		181.378	5.6613		211.062	14.8671		219.375	6.6591						6.3142	716		6.3142	508.5		6.3142	577		6.3142	409.1		6.3142
		53.2587	3.292		57.9889	3.2038		58.337	2.7947			--	--		--	--		--	--		84.6255	1.4055		179.191	5.2877		213.15	15.099		221.562	6.9252						6.3273	709.6		6.3273	488		6.3273	579.4		6.3273	400.5		6.3273
		53.8951	3.3108		58.6653	3.2038		58.854	2.8285			--	--		--	--		--	--		82.5053	1.3339		177.025	4.9671		215.232	15.2594		223.753	7.2101						6.3404	713.1		6.3404	517.5		6.3404	603.6		6.3404	423		6.3404
		54.2928	3.3442		59.0628	3.2038		59.4505	2.8603			--	--		--	--		--	--		80.3874	1.2639		174.848	4.6651		217.325	15.4555		225.934	7.4949						6.3535	699.4		6.3535	509.6		6.3535	631.7		6.3535	386.8		6.3535
		54.8495	3.3631		59.8187	3.2228		60.0073	2.8444			--	--		--	--		--	--		78.2674	1.2094		172.67	4.3615		219.407	15.6517		228.118	7.8156						6.3666	677.4		6.3666	518.1		6.3666	587.7		6.3666	403.7		6.3666
		55.3269	3.3798		60.4156	3.2397		60.5639	2.8941			--	--		--	--		--	--		76.1494	1.1394		170.49	4.1125		221.496	15.7933		230.303	8.1551						6.3797	688.3		6.3797	523.4		6.3797	605		6.3797	393.9		6.3797
		55.8836	3.3986		61.0521	3.2757		61.2003	2.8941			--	--		--	--		--	--		74.0265	1.0848		168.312	3.8805		223.571	15.9707		232.494	8.5098						6.3928	665.5		6.3928	526.4		6.3928	593.5		6.3928	398.8		6.3928
		56.4405	3.4321		61.6488	3.2757		61.6775	2.912			--	--		--	--		--	--		71.8996	1.032		166.134	3.6844		225.658	16.1668		234.673	8.8851						6.4059	675.8		6.4059	548.6		6.4059	602.6		6.4059	417		6.4059
		56.8779	3.4321		62.1657	3.2926		62.2739	2.912			--	--		--	--		--	--		69.7852	0.9791		163.952	3.4711		227.75	16.3272		236.861	9.2757						6.419	649.6		6.419	509.2		6.419	604.4		6.419	425.8		6.419
		57.3949	3.5032		62.8818	3.3285		62.8704	2.912			--	--		--	--		--	--		67.6717	0.9433		161.772	3.2937		229.829	16.5233		239.043	9.6851						6.4321	676.3		6.4321	533.1		6.4321	567.3		6.4321	414.2		6.4321
		57.912	3.4676		63.3987	3.3116		63.467	2.9776			--	--		--	--		--	--		65.547	0.8546		159.6	3.0976		231.917	16.6837		241.234	10.1303						6.4452	684.2		6.4452	513.4		6.4452	581		6.4452	364.1		6.4452
		58.4689	3.5032		64.0352	3.3285		64.0635	2.9438			--	--		--	--		--	--		63.4224	0.8187		157.423	2.9731		233.999	16.844		243.413	10.5942						6.4583	681.6		6.4583	477.5		6.4583	587.8		6.4583	379.7		6.4583
		58.9859	3.5032		64.6319	3.3476		64.5406	2.9617			--	--		--	--		--	--		61.307	0.7642		155.246	2.8298		236.092	17.076		245.598	11.1111						6.4714	686.5		6.4714	496.9		6.4714	574.6		6.4714	409.1		6.4714
		59.5826	3.5555		65.2684	3.3645		65.0973	3.0114			--	--		--	--		--	--		59.1857	0.73		153.067	2.7053		238.177	17.2534		247.786	11.6091						6.4845	668.3		6.4845	522.9		6.4845	604.1		6.4845	412.6		6.4845
		60.0202	3.5743		65.8252	3.3814		65.6938	3.0114			--	--		--	--		--	--		57.057	0.6584		150.89	2.5637		240.255	17.4308		249.969	12.1788						6.4976	688.9		6.4976	504.4		6.4976	559.6		6.4976	400.2		6.4976
		60.5771	3.6266		66.4219	3.3814		66.2505	3.0452			--	--		--	--		--	--		54.9465	0.6038		148.714	2.4562		242.342	17.6269		252.159	12.7298						6.5107	695.2		6.5107	527		6.5107	556.7		6.5107	378.2		6.5107
		61.0144	3.6266		66.9786	3.4004		66.7675	3.0611			--	--		--	--		--	--		52.8168	0.5509		146.536	2.3317		244.429	17.806		254.34	13.3353						6.5238	703.6		6.5238	520.9		6.5238	578.7		6.5238	440.9		6.5238
		61.6109	3.6433		67.655	3.4174		67.364	3.079			--	--		--	--		--	--		50.7061	0.5151		144.354	2.2072		246.509	18.0192		256.528	13.9409						6.5369	706.8		6.5369	519.3		6.5369	595.7		6.5369	441.3		6.5369
		62.0086	3.6622		68.1322	3.4533		67.9207	3.1128			--	--		--	--		--	--		48.5802	0.4793		142.172	2.1356		248.596	18.1966		258.718	14.5822						6.55	667.4		6.55	508.4		6.55	599		6.55	408.8		6.55
		62.5255	3.7144		68.8083	3.4533		68.3181	3.1128			--	--		--	--		--	--		46.4647	0.4094		140.002	2.0298		250.296	18.0192		260.903	15.2406						6.5631	673.8		6.5631	508.9		6.5631	566.5		6.5631	418.8		6.5631
		62.9232	3.7144		69.3653	3.4533		69.1138	3.1287			--	--		--	--		--	--		44.3406	0.3548		137.815	1.9582		248.371	15.3839		263.08	15.882						6.5762	673.6		6.5762	497.7		6.5762	590.2		6.5762	409.3		6.5762
		63.4801	3.75		70.0016	3.4702		69.7103	3.1465			--	--		--	--		--	--		42.2246	0.3019		135.641	1.8507		246.288	13.5144		265.265	16.5591						6.5893	672.8		6.5893	493.2		6.5893	596.9		6.5893	418.1		6.5893
		63.9573	3.7667		70.5186	3.4893		70.1873	3.1624			--	--		--	--		--	--		40.1033	0.2661		133.466	1.7791		244.204	12.0902		267.453	17.1459						6.6024	707.5		6.6024	497.6		6.6024	600.6		6.6024	412		6.6024
		64.514	3.7855		71.1551	3.4893		70.5846	3.1624			--	--		--	--		--	--		37.9817	0.1945		131.294	1.7091		242.118	10.932		269.637	17.7702						6.6155	711.9		6.6155	496.7		6.6155	597.4		6.6155	402.1		6.6155
		64.9116	3.8378		71.7518	3.5062		71.2608	3.1624			--	--		--	--		--	--		35.8561	0.1416		129.115	1.6375		240.033	9.9887		272.266	18.357						6.6286	658.9		6.6286	515.1		6.6286	612		6.6286	388.6		6.6286
		65.4685	3.8378		72.4281	3.5062		71.698	3.1783			--	--		--	--		--	--		33.7399	0.0887		126.935	1.5659		237.947	9.17		274.444	18.7305						6.6417	668.1		6.6417	493.6		6.6417	611.7		6.6417	407		6.6417
		65.8263	3.8567		72.9054	3.5252		72.2547	3.23			--	--		--	--		--	--		31.6167	0.0171		124.748	1.4942		235.866	8.4757		276.193	19.0171						6.6548	666.9		6.6548	501.7		6.6548	572.1		6.6548	414.8		6.6548
		66.4628	3.9089		73.5419	3.5781		72.7716	3.2459			--	--		--	--		--	--		29.5013	0.0171		122.581	1.4243		233.781	7.8702		278.379	19.3548						6.6679	671.6		6.6679	534.2		6.6679	589.5		6.6679	408.2		6.6679
		66.8604	3.9257		74.1384	3.5781		73.3681	3.2618			--	--		--	--		--	--		27.3806	0.0341		120.399	1.3885		231.693	7.3534		280.564	19.6397						6.681	686.8		6.681	546.8		6.681	588.5		6.681	396.2		6.681
		67.3375	3.9257		74.5756	3.595		73.8451	3.2618			--	--		--	--		--	--		25.2563	0.0171		118.221	1.3339		229.607	6.8553		282.751	19.9245						6.6941	686.5		6.6941	523.2		6.6941	606		6.6941	408.8		6.6941
		67.7748	3.9612		75.2122	3.614		74.3619	3.2618			--	--		--	--		--	--		23.1411	0.0171		116.042	1.281		227.522	6.4101		284.942	20.1906						6.7072	711.2		6.7072	518.7		6.7072	615.2		6.7072	432.7		6.7072
		68.3315	3.978		75.769	3.614		74.9983	3.3135			--	--		--	--		--	--		21.0145	0		113.867	1.2281		225.438	6.0178		287.116	20.4226						6.7203	661		6.7203	543.9		6.7203	613.8		6.7203	411.4		6.7203
		68.5695	4.0323		76.3258	3.6309		75.5154	3.3294			--	--		--	--		--	--		18.8906	0.0171		111.693	1.1565		223.352	5.6801		289.304	20.7433						6.7334	656.6		6.7334	534.9		6.7334	598.9		6.7334	399.8		6.7334
		69.0467	4.0679		76.9225	3.6309		75.9924	3.3294			--	--		--	--		--	--		16.7769	0		109.508	1.1394		221.269	5.3594		291.489	21.081						6.7465	672.4		6.7465	514.2		6.7465	556.2		6.7465	404.9		6.7465
		69.6036	4.0846		77.3595	3.65		76.549	3.3791			--	--		--	--		--	--		14.6512	0.0171		107.334	1.0848		219.182	5.0745		293.678	21.3317						6.7596	689.3		6.7596	508.3		6.7596	591.1		6.7596	426.2		6.7596
		70.041	4.1202		77.9563	3.6669		77.1455	3.3791			--	--		--	--		--	--		12.5366	0.0171		105.151	1.032		217.096	4.7709		295.861	21.562						6.7727	705.1		6.7727	526.4		6.7727	568.2		6.7727	433		6.7727
		70.4384	4.1557		78.6326	3.6838		77.5429	3.4129			--	--		--	--		--	--		10.4216	0		102.978	0.9961		215.004	4.5389		298.048	21.794						6.7858	677.4		6.7858	492.6		6.7858	582.7		6.7858	420.5		6.7858
		70.8758	4.1725		79.1497	3.7198		78.0598	3.4129			--	--		--	--		--	--		8.294	0.0171		100.8	0.9603		212.929	4.2899		300.235	21.9902						6.7989	677		6.7989	500.7		6.7989	584.2		6.7989	432.8		6.7989
		71.3528	4.208		79.7862	3.7198		78.4971	3.4467			--	--		--	--		--	--		6.1785	0		98.6277	0.9074		210.841	4.0954		299.561	19.7471						6.812	697.8		6.812	507.5		6.812	611.7		6.812	429.5		6.812
		71.7504	4.2248		80.3431	3.7198		79.0139	3.4626			--	--		--	--		--	--		4.0596	0.0171		96.4505	0.8887		208.751	3.8993		297.376	17.1289						6.8251	654.5		6.8251	531		6.8251	607.7		6.8251	418		6.8251
		72.1877	4.2603		80.86	3.7557		79.5706	3.4805			--	--		--	--		--	--		1.9379	0.0171		94.2684	0.8187		206.674	3.7031		295.185	15.2065						6.8382	672.3		6.8382	516.1		6.8382	595.5		6.8382	399		6.8382
		72.6251	4.3126		81.4167	3.7747		80.0874	3.5143			--	--		--	--		--	--		-0.0095	0.2132		92.0902	0.7829		204.588	3.524		293.005	13.6918						6.8513	690.3		6.8513	533		6.8513	567		6.8513	384.3		6.8513
		73.0227	4.3126		82.0136	3.7747		80.5246	3.5302			--	--		--	--		--	--		--	--		89.9078	0.7642		202.502	3.3824		290.817	12.4279						6.8644	715.1		6.8644	540.1		6.8644	583		6.8644	397.6		6.8644
		73.4201	4.367		82.4905	3.8086		81.0815	3.5143			--	--		--	--		--	--		--	--		87.7267	0.7113		200.412	3.2221		288.627	11.3601						6.8775	689.5		6.8775	522.5		6.8775	609.5		6.8775	424.8		6.8775
		73.8575	4.4025		83.127	3.8276		81.5585	3.5481			--	--		--	--		--	--		--	--		85.5566	0.6942		198.333	3.0618		286.447	10.4697						6.8906	683.9		6.8906	521.7		6.8906	575.2		6.8906	438.7		6.8906
		74.2948	4.436		83.6042	3.8086		82.0752	3.5799			--	--		--	--		--	--		--	--		83.3735	0.6584		196.249	2.9373		284.261	9.668						6.9037	691.3		6.9037	526.9		6.9037	601.1		6.9037	411		6.9037
		74.6126	4.4715		84.2804	3.8276		82.592	3.5799			--	--		--	--		--	--		--	--		81.2008	0.6038		194.153	2.8127		282.075	8.9738						6.9168	678.8		6.9168	525.2		6.9168	579.6		6.9168	411.1		6.9168
		75.0101	4.4715		84.8373	3.8636		83.0691	3.6137			--	--		--	--		--	--		--	--		79.0233	0.5697		192.079	2.6695		279.888	8.3683						6.9299	670.9		6.9299	519		6.9299	580.3		6.9299	413.2		6.9299
		75.3678	4.5238		85.3144	3.8995		83.5461	3.6315			--	--		--	--		--	--		--	--		76.8425	0.5339		189.983	2.5637		277.709	7.8156						6.943	711.7		6.943	524.8		6.943	593.4		6.943	415.5		6.943
		75.8052	4.5594		85.9907	3.8805		84.1029	3.6653			--	--		--	--		--	--		--	--		74.6646	0.4981		187.899	2.4562		275.518	7.3346						6.9561	698		6.9561	524.5		6.9561	587.5		6.9561	399.4		6.9561
		76.2026	4.5782		86.5078	3.8995		84.5401	3.6653			--	--		--	--		--	--		--	--		72.4925	0.4435		185.811	2.3675		273.339	6.8894						6.9692	682.2		6.9692	511.8		6.9692	586.1		6.9692	419.4		6.9692
		76.6001	4.6472		87.0646	3.9164		85.0569	3.715			--	--		--	--		--	--		--	--		70.3085	0.4094		183.729	2.2788		271.151	6.48						6.9823	705.5		6.9823	508.4		6.9823	580.7		6.9823	405.8		6.9823
		76.9975	4.6305		87.5817	3.9333		85.4542	3.715			--	--		--	--		--	--		--	--		68.127	0.3906		181.65	2.1714		268.967	6.1252						6.9954	686.7		6.9954	520.2		6.9954	589.2		6.9954	407.6		6.9954
		77.4747	4.6661		88.0984	3.9524		85.971	3.7309			--	--		--	--		--	--		--	--		65.9556	0.3548		179.563	2.1185		266.782	5.7687						7.0085	668.4		7.0085	510.4		7.0085	573.1		7.0085	395.6		7.0085
		77.7925	4.7016		88.5754	3.9693		86.4084	3.7647			--	--		--	--		--	--		--	--		63.7746	0.319		177.479	2.011		264.586	5.4651						7.0216	695.1		7.0216	519.9		7.0216	581.3		7.0216	399.8		7.0216
		78.2297	4.7539		89.1322	3.9693		86.965	3.7806			--	--		--	--		--	--		--	--		61.5998	0.2849		175.392	1.9394		262.404	5.1803						7.0347	719.7		7.0347	542.9		7.0347	555.8		7.0347	421.6		7.0347
		78.5874	4.7706		89.7687	3.9883		87.4022	3.8144			--	--		--	--		--	--		--	--		59.4274	0.2303		173.305	1.8695		260.223	4.9142						7.0478	703.7		7.0478	552.1		7.0478	561		7.0478	409		7.0478
		78.9849	4.8062		90.2458	3.9883		87.8395	3.8323			--	--		--	--		--	--		--	--		57.2445	0.1945		171.225	1.8149		258.042	4.6822						7.0609	690.6		7.0609	525.5		7.0609	552.8		7.0609	415.8		7.0609
		79.3026	4.8585		90.7628	4.0222		88.2766	3.8323			--	--		--	--		--	--		--	--		55.0654	0.1416		169.137	1.7262		255.854	4.4502						7.074	693.8		7.074	509.6		7.074	594.2		7.074	423.7		7.074
		79.6603	4.8585		91.1599	4.0581		88.7537	3.8482			--	--		--	--		--	--		--	--		52.891	0.1416		167.056	1.6733		253.662	4.2541						7.0871	686.5		7.0871	516.2		7.0871	576.8		7.0871	439.7		7.0871
		79.9781	4.8773		91.597	4.0412		89.1908	3.8979			--	--		--	--		--	--		--	--		50.7121	0.1058		164.969	1.6187		251.483	4.0409						7.1002	700.3		7.1002	529.5		7.1002	587.9		7.1002	433.4		7.1002
		80.2958	4.9484		92.1138	4.0771		89.7873	3.9158			--	--		--	--		--	--		--	--		48.5273	0.0341		162.884	1.5659		249.29	3.8447						7.1133	686.7		7.1133	511.7		7.1133	590.5		7.1133	425		7.1133
		80.6932	4.9651		92.6307	4.0581		90.105	3.9496			--	--		--	--		--	--		--	--		46.3539	0.0171		160.793	1.4942		247.114	3.6844						7.1264	700.3		7.1264	507.7		7.1264	609.3		7.1264	430.7		7.1264
		81.0908	5.0174		93.1479	4.0941		90.5421	3.9496			--	--		--	--		--	--		--	--		44.1737	0.0341		158.712	1.4413		244.925	3.507						7.1395	725.4		7.1395	499.6		7.1395	572.6		7.1395	452.2		7.1395
		81.4085	5.053		93.6647	4.1131		91.0193	3.9993			--	--		--	--		--	--		--	--		41.9944	0.0341		156.63	1.3885		242.742	3.3466						7.1526	718.6		7.1526	512.8		7.1526	571.8		7.1526	427.5		7.1526
		81.7262	5.0885		94.142	4.13		91.4564	4.0331			--	--		--	--		--	--		--	--		39.8262	0.0341		154.547	1.3339		240.553	3.2221						7.1657	682.6		7.1657	514.7		7.1657	605.7		7.1657	401		7.1657
		82.0839	5.1241		94.659	4.1469		91.8537	4.0331			--	--		--	--		--	--		--	--		37.6461	0.0341		152.456	1.2998		238.374	3.0618						7.1788	690.6		7.1788	533.6		7.1788	602.4		7.1788	418.6		7.1788
		82.4415	5.1931		95.2954	4.166		92.3707	4.0669			--	--		--	--		--	--		--	--		35.4691	0.0341		150.374	1.2639		236.191	2.9373						7.1919	707.3		7.1919	523.1		7.1919	574.4		7.1919	430		7.1919
		82.7991	5.1931		95.7725	4.1829		92.7679	4.0987			--	--		--	--		--	--		--	--		33.2869	0.0529		148.282	1.2094		234	2.8298						7.205	672.3		7.205	514		7.205	566.6		7.205	413.5		7.205
		83.0769	5.2475		96.3293	4.2019		93.2449	4.0828			--	--		--	--		--	--		--	--		31.1056	0.0341		146.202	1.1735		231.82	2.7053						7.2181	658.3		7.2181	523.6		7.2181	565.4		7.2181	408.3		7.2181
		83.3948	5.2642		96.7666	4.2188		93.722	4.1324			--	--		--	--		--	--		--	--		28.9363	0.0171		144.111	1.1565		229.632	2.5995						7.2312	672.8		7.2312	545.7		7.2312	585		7.2312	420.5		7.2312
		83.7525	5.3353		97.3633	4.2188		94.0794	4.1841			--	--		--	--		--	--		--	--		26.7555	0.0341		142.024	1.0848		227.444	2.5091						7.2443	669.2		7.2443	536		7.2443	560		7.2443	456.7		7.2443
		84.0702	5.3709		97.8803	4.2548		94.5167	4.1841			--	--		--	--		--	--		--	--		24.5738	0.0341		139.947	1.0678		225.262	2.4034						7.2574	673.8		7.2574	535.1		7.2574	535.8		7.2574	430.6		7.2574
		84.3082	5.3876		98.3573	4.2717		94.9538	4.2			--	--		--	--		--	--		--	--		22.3995	0.0529		137.859	1.0149		223.074	2.3317						7.2705	678.4		7.2705	539.4		7.2705	559.6		7.2705	429.4		7.2705
		84.6261	5.4587		98.8742	4.2717		95.3511	4.2159			--	--		--	--		--	--		--	--		20.2219	0.0341		135.772	0.9961		220.892	2.2243						7.2836	685.8		7.2836	512.5		7.2836	605.1		7.2836	462.4		7.2836
		84.904	5.4755		99.3513	4.2717		95.7883	4.2497			--	--		--	--		--	--		--	--		18.0425	0.0341		133.684	0.9603		218.702	2.1543						7.2967	706.8		7.2967	508.3		7.2967	598.1		7.2967	440.5		7.2967
		85.2217	5.5277		99.8284	4.3436		96.2654	4.2676			--	--		--	--		--	--		--	--		15.8621	0.0529		131.606	0.9245		216.517	2.0639						7.3098	688.4		7.3098	506.9		7.3098	554.2		7.3098	423.3		7.3098
		85.5795	5.5988		100.385	4.3605		96.6628	4.2994			--	--		--	--		--	--		--	--		13.6942	0.0341		129.515	0.8887		214.335	2.011						7.3229	673.6		7.3229	514.5		7.3229	556.8		7.3229	418.9		7.3229
		85.8973	5.5988		100.783	4.3795		97.06	4.2994			--	--		--	--		--	--		--	--		11.5087	0.0529		127.433	0.8546		212.144	1.9223						7.336	685.5		7.336	544.6		7.336	580.8		7.336	439		7.336
		86.1354	5.6511		101.339	4.3795		97.4972	4.3511			--	--		--	--		--	--		--	--		9.3358	0.0171		125.35	0.8187		209.957	1.8507						7.3491	676.1		7.3491	544		7.3491	579.1		7.3491	415.1		7.3491
		86.3733	5.7055		101.817	4.3795		97.8945	4.367			--	--		--	--		--	--		--	--		7.1516	0.0341		123.266	0.7829		207.783	1.7978						7.3622	682.2		7.3622	537.9		7.3622	585.4		7.3622	431.4		7.3622
		86.6912	5.739		102.333	4.4155		98.2919	4.367			--	--		--	--		--	--		--	--		4.9713	0.0341		121.177	0.7471		205.589	1.7262						7.3753	702.4		7.3753	511.2		7.3753	545.9		7.3753	437.2		7.3753
		86.9691	5.7745		102.771	4.4155		98.729	4.4167			--	--		--	--		--	--		--	--		2.8006	0.0341		119.091	0.73		203.405	1.6733						7.3884	690.1		7.3884	502.5		7.3884	574.3		7.3884	431.1		7.3884
		87.247	5.8101		103.327	4.4324		99.1662	4.4346			--	--		--	--		--	--		--	--		0.6236	0.0341		117.009	0.6942		201.227	1.6017						7.4015	646.4		7.4015	508.9		7.4015	601.4		7.4015	425.5		7.4015
		87.5649	5.8812		103.725	4.4684		99.5237	4.4505			--	--		--	--		--	--		--	--		0.4763	0.0529		114.923	0.6942		199.036	1.5488						7.4146	655.1		7.4146	501.3		7.4146	588.6		7.4146	425.4		7.4146
		87.8029	5.9167		104.282	4.5043		100.001	4.5022			--	--		--	--		--	--		--	--		--	--		112.832	0.6396		196.855	1.513						7.4277	659.6		7.4277	538.9		7.4277	572.4		7.4277	424.3		7.4277
		88.0808	5.9335		104.719	4.5043		100.398	4.4843			--	--		--	--		--	--		--	--		--	--		110.753	0.6038		194.67	1.4601						7.4408	684.8		7.4408	547		7.4408	579.6		7.4408	433.1		7.4408
		88.3189	5.9858		105.276	4.5403		100.716	4.5181			--	--		--	--		--	--		--	--		--	--		108.668	0.5868		192.482	1.4055						7.4539	701.9		7.4539	531.7		7.4539	586.8		7.4539	442.5		7.4539
		88.5969	6.0401		105.594	4.5403		101.193	4.534			--	--		--	--		--	--		--	--		--	--		106.577	0.5509		190.294	1.3697						7.467	708.6		7.467	533.3		7.467	569.4		7.467	446.5		7.467
		88.8748	6.0736		106.19	4.5741		101.67	4.5856			--	--		--	--		--	--		--	--		--	--		104.49	0.5339		188.111	1.3168						7.4801	706		7.4801	532.9		7.4801	565.7		7.4801	452.3		7.4801
		89.1129	6.1092		106.508	4.5931		102.027	4.6015			--	--		--	--		--	--		--	--		--	--		102.415	0.5151		185.929	1.2639						7.4932	713.2		7.4932	529.8		7.4932	565.7		7.4932	441.6		7.4932
		89.3908	6.1803		106.985	4.5741		102.464	4.6353			--	--		--	--		--	--		--	--		--	--		100.328	0.4793		183.745	1.2281						7.5063	689.4		7.5063	530.8		7.5063	580		7.5063	433.6		7.5063
		89.6289	6.2158		107.502	4.6291		102.822	4.6512			--	--		--	--		--	--		--	--		--	--		98.2428	0.4623		181.554	1.1923						7.5194	682.9		7.5194	529.6		7.5194	566.2		7.5194	457		7.5194
		89.9068	6.2514		107.939	4.646		103.219	4.6691			--	--		--	--		--	--		--	--		--	--		96.1531	0.4094		179.374	1.1565						7.5325	689.6		7.5325	524.4		7.5325	548.8		7.5325	457.5		7.5325
		90.105	6.3037		108.376	4.665		103.617	4.685			--	--		--	--		--	--		--	--		--	--		94.0702	0.3906		177.191	1.1036						7.5456	670		7.5456	542.4		7.5456	572		7.5456	442.6		7.5456
		90.343	6.3392		108.774	4.6819		104.094	4.7188			--	--		--	--		--	--		--	--		--	--		91.99	0.3548		175.006	1.0848						7.5587	676.6		7.5587	561.4		7.5587	583.8		7.5587	451.6		7.5587
		90.5811	6.3748		109.331	4.7179		104.491	4.7347			--	--		--	--		--	--		--	--		--	--		89.9045	0.3377		172.814	1.049						7.5718	691.4		7.5718	532.2		7.5718	585.8		7.5718	450.5		7.5718
		90.8192	6.4271		109.768	4.7179		104.928	4.7864			--	--		--	--		--	--		--	--		--	--		87.8149	0.319		170.633	1.0149						7.5849	677.6		7.5849	508.2		7.5849	547.4		7.5849	441		7.5849
		91.0971	6.4794		110.245	4.7708		105.405	4.7864			--	--		--	--		--	--		--	--		--	--		85.7272	0.3019		168.446	0.9791						7.598	666.4		7.598	531.9		7.598	548.6		7.598	430.7		7.598
		91.3351	6.5316		110.642	4.7538		105.683	4.8023			--	--		--	--		--	--		--	--		--	--		83.6454	0.2661		166.261	0.9433						7.6111	663.6		7.6111	536.6		7.6111	547.2		7.6111	412.6		7.6111
		91.5732	6.5672		111.12	4.7708		106.08	4.8361			--	--		--	--		--	--		--	--		--	--		81.5641	0.2303		164.076	0.9074						7.6242	696.6		7.6242	536.8		7.6242	556.1		7.6242	413.4		7.6242
		91.8113	6.6027		111.517	4.8236		106.517	4.8699			--	--		--	--		--	--		--	--		--	--		79.4777	0.1945		161.887	0.8716						7.6373	725.7		7.6373	538.9		7.6373	550.2		7.6373	418.8		7.6373
		92.0892	6.655		111.994	4.8236		106.954	4.8858			--	--		--	--		--	--		--	--		--	--		77.3872	0.1774		159.709	0.8716						7.6504	696.4		7.6504	542.4		7.6504	522.4		7.6504	431.4		7.6504
		92.2875	6.7094		112.391	4.8596		107.352	4.9037			--	--		--	--		--	--		--	--		--	--		75.3047	0.1586		157.521	0.8187						7.6635	698.5		7.6635	550.5		7.6635	522.7		7.6635	421.9		7.6635
		92.5255	6.7617		112.789	4.8596		107.709	4.9196			--	--		--	--		--	--		--	--		--	--		73.2191	0.1245		155.337	0.8						7.6766	692.7		7.6766	551.3		7.6766	562.5		7.6766	415.5		7.6766
		92.8034	6.7973		113.226	4.8955		108.146	4.9534			--	--		--	--		--	--		--	--		--	--		71.1371	0.0887		153.15	0.7642						7.6897	661.8		7.6897	523.5		7.6897	546.7		7.6897	456.1		7.6897
		93.0018	6.8495		113.584	4.9125		108.584	4.9534			--	--		--	--		--	--		--	--		--	--		69.0471	0.0699		150.961	0.73						7.7028	652.6		7.7028	508		7.7028	543.9		7.7028	454.5		7.7028
		93.1998	6.8851		114.021	4.9674		108.941	4.9872			--	--		--	--		--	--		--	--		--	--		66.9684	0.0341		148.782	0.7113						7.7159	662.1		7.7159	507		7.7159	556.6		7.7159	433.4		7.7159
		93.4778	6.9374		114.498	4.9674		109.418	5.021			--	--		--	--		--	--		--	--		--	--		64.8803	0.0341		146.599	0.6942						7.729	648.5		7.729	512		7.729	546.5		7.729	441		7.729
		93.676	6.9729		114.856	4.9484		109.816	5.0369			--	--		--	--		--	--		--	--		--	--		62.7886	0.0341		144.41	0.6584						7.7421	687.4		7.7421	519.1		7.7421	560		7.7421	443		7.7421
		93.954	7.0252		115.293	5.0034		110.173	5.0528			--	--		--	--		--	--		--	--		--	--		60.7137	0.0341		142.219	0.6584						7.7552	687.8		7.7552	508.7		7.7552	571.9		7.7552	459.7		7.7552
		94.1921	7.0775		115.73	5.0372		110.61	5.0706			--	--		--	--		--	--		--	--		--	--		58.6226	0.0341		140.044	0.6226						7.7683	664.4		7.7683	514.6		7.7683	559.8		7.7683	459.3		7.7683
		94.4302	7.1131		116.088	5.0732		111.127	5.1203			--	--		--	--		--	--		--	--		--	--		56.5428	0.0171		137.858	0.5868						7.7814	681.6		7.7814	513.1		7.7814	551.6		7.7814	451.5		7.7814
		94.6283	7.1674		116.485	5.0922		111.445	5.1203			--	--		--	--		--	--		--	--		--	--		54.4529	0.0171		135.664	0.5697						7.7945	693.9		7.7945	532		7.7945	572.1		7.7945	446.6		7.7945
		94.9063	7.2009		116.882	5.1091		111.882	5.1541			--	--		--	--		--	--		--	--		--	--		52.3671	0.0341		133.486	0.5509						7.8076	695.9		7.8076	546.1		7.8076	567.5		7.8076	435		7.8076
		95.1443	7.272		117.28	5.1091		112.359	5.17			--	--		--	--		--	--		--	--		--	--		50.276	0.0341		131.294	0.5151						7.8207	673.5		7.8207	535.1		7.8207	528.3		7.8207	431		7.8207
		95.3824	7.3076		117.677	5.1451		112.716	5.2038			--	--		--	--		--	--		--	--		--	--		48.1961	0.0529		129.106	0.4981						7.8338	670.3		7.8338	521		7.8338	532		7.8338	424.4		7.8338
		95.5807	7.3431		118.075	5.162		113.114	5.2038			--	--		--	--		--	--		--	--		--	--		46.1152	0.0341		126.928	0.4623						7.8469	665.6		7.8469	533.9		7.8469	565.3		7.8469	428.3		7.8469
		95.8585	7.3954		118.472	5.1979		113.591	5.2535			--	--		--	--		--	--		--	--		--	--		44.0246	0.0171		124.739	0.4623						7.86	643.3		7.86	531.3		7.86	571.5		7.86	463.3		7.86
		96.0965	7.431		118.909	5.2339		113.988	5.2535			--	--		--	--		--	--		--	--		--	--		41.937	0.0529		122.558	0.4435						7.8731	639.3		7.8731	518.3		7.8731	570.3		7.8731	464.8		7.8731
		96.3346	7.4665		119.267	5.2339		114.465	5.2714			--	--		--	--		--	--		--	--		--	--		39.8579	0.0341		120.378	0.4094						7.8862	664.2		7.8862	503.6		7.8862	551.8		7.8862	456.2		7.8862
		96.6125	7.5355		119.665	5.2868		114.942	5.2873			--	--		--	--		--	--		--	--		--	--		37.7718	0.0699		118.185	0.3906						7.8993	672.8		7.8993	507.4		7.8993	538.9		7.8993	444.6		7.8993
		96.8108	7.5899		119.902	5.2868		115.379	5.3052			--	--		--	--		--	--		--	--		--	--		35.6903	0.0171		116.006	0.3548						7.9124	672		7.9124	523.5		7.9124	567.1		7.9124	438.2		7.9124
		97.0886	7.6234		120.22	5.3058		115.856	5.3211			--	--		--	--		--	--		--	--		--	--		33.5948	0.0341		113.814	0.3377						7.9255	677.4		7.9255	507.5		7.9255	579.5		7.9255	440.6		7.9255
		97.3268	7.6778		120.617	5.3227		116.293	5.339			--	--		--	--		--	--		--	--		--	--		31.5193	0.0341		111.626	0.319						7.9386	669.6		7.9386	520.6		7.9386	534.2		7.9386	437.1		7.9386
		97.5648	7.7133		120.975	5.3417		116.731	5.3887			--	--		--	--		--	--		--	--		--	--		29.4315	0.0341		109.447	0.2849						7.9517	665.6		7.9517	555.1		7.9517	538.1		7.9517	437.9		7.9517
		97.8029	7.73		121.412	5.3756		117.168	5.3887			--	--		--	--		--	--		--	--		--	--		27.3519	0.0341		107.262	0.249						7.9648	687.6		7.9648	553.4		7.9648	564.6		7.9648	448.6		7.9648
		98.0408	7.8179		121.77	5.4115		117.645	5.3887			--	--		--	--		--	--		--	--		--	--		25.2592	0.0171		105.077	0.2661						7.9779	691.8		7.9779	538.8		7.9779	560.6		7.9779	473.2		7.9779
		98.3188	7.8367		122.167	5.3946		118.122	5.4046			--	--		--	--		--	--		--	--		--	--		23.1714	0.0171		102.889	0.2303						7.991	661.2		7.991	524		7.991	553.1		7.991	464.6		7.991
		98.5569	7.8702		122.605	5.4115		118.519	5.4225			--	--		--	--		--	--		--	--		--	--		21.0932	0.0341		100.706	0.1774						8.0041	655.9		8.0041	547.8		8.0041	567.9		8.0041	438.8		8.0041
		98.7551	7.9246		122.922	5.4665		118.956	5.4543			--	--		--	--		--	--		--	--		--	--		19.0076	0.0341		98.5199	0.1945						8.0172	680.5		8.0172	567.1		8.0172	562.6		8.0172	453.2		8.0172
		99.033	7.958		123.399	5.4834		119.433	5.4881			--	--		--	--		--	--		--	--		--	--		16.9163	0.0341		96.3314	0.1416						8.0303	698.1		8.0303	536.4		8.0303	547.8		8.0303	477.7		8.0303
		99.3108	8.0124		123.797	5.5003		119.95	5.4881			--	--		--	--		--	--		--	--		--	--		14.8334	0.0529		94.1539	0.1058						8.0434	702		8.0434	536		8.0434	535.4		8.0434	471.7		8.0434
		99.5888	8.0647		124.194	5.5003		120.387	5.5219			--	--		--	--		--	--		--	--		--	--		12.7512	0.0341		91.9626	0.1058						8.0565	686.2		8.0565	523.9		8.0565	539.5		8.0565	465.6		8.0565
		99.8269	8.1002		124.591	5.5553		120.824	5.5219			--	--		--	--		--	--		--	--		--	--		10.6641	0.0341		89.7745	0.0699						8.0696	661.3		8.0696	496.5		8.0696	522.8		8.0696	471		8.0696
		100.105	8.1358		124.989	5.5722		121.302	5.5397			--	--		--	--		--	--		--	--		--	--		8.5838	0.0171		87.5959	0.0341						8.0827	657.6		8.0827	515.2		8.0827	502.7		8.0827	460.9		8.0827
		100.383	8.1881		125.347	5.5892		121.699	5.5715			--	--		--	--		--	--		--	--		--	--		6.4925	0.0171		85.4071	0.0171						8.0958	675.1		8.0958	538		8.0958	519.5		8.0958	470.2		8.0958
		100.621	8.2404		125.784	5.6251		122.255	5.5715			--	--		--	--		--	--		--	--		--	--		4.413	0.0341		83.2254	0						8.1089	692		8.1089	568.1		8.1089	526		8.1089	474.9		8.1089
		100.899	8.2592		126.102	5.6441		122.693	5.6053			--	--		--	--		--	--		--	--		--	--		2.321	0.0341		81.045	0						8.122	695		8.122	554		8.122	509.5		8.122	448.5		8.122
		101.177	8.3115		126.499	5.6801		123.17	5.6232			--	--		--	--		--	--		--	--		--	--		0.2329	0.0341		78.8504	0						8.1351	704.4		8.1351	534.4		8.1351	514.3		8.1351	462.4		8.1351
		101.454	8.347		126.896	5.697		123.647	5.6232			--	--		--	--		--	--		--	--		--	--		--	--		76.6736	0						8.1482	672		8.1482	544.6		8.1482	552.4		8.1482	485.5		8.1482
		101.772	8.3826		127.294	5.7139		124.084	5.657			--	--		--	--		--	--		--	--		--	--		--	--		74.482	0						8.1613	631.9		8.1613	524.2		8.1613	555.1		8.1613	473.1		8.1613
		102.05	8.4516		127.691	5.733		124.601	5.6888			--	--		--	--		--	--		--	--		--	--		--	--		72.2986	0						8.1744	651.7		8.1744	516.9		8.1744	535.3		8.1744	467.4		8.1744
		102.328	8.4872		128.128	5.7499		125.078	5.657			--	--		--	--		--	--		--	--		--	--		--	--		70.1128	0						8.1875	666		8.1875	538.6		8.1875	515.6		8.1875	470		8.1875
		102.606	8.5394		128.486	5.7689		125.594	5.6888			--	--		--	--		--	--		--	--		--	--		--	--		67.9328	0						8.2006	674.7		8.2006	546.3		8.2006	526.1		8.2006	458.8		8.2006
		102.884	8.5583		128.923	5.8027		126.072	5.7226			--	--		--	--		--	--		--	--		--	--		--	--		65.7476	-0.0171						8.2137	688.4		8.2137	548		8.2137	548.8		8.2137	464.5		8.2137
		103.201	8.6106		129.321	5.8218		126.549	5.7226			--	--		--	--		--	--		--	--		--	--		--	--		63.5629	0						8.2268	684.8		8.2268	550.5		8.2268	531		8.2268	469		8.2268
		103.479	8.6273		129.798	5.8746		127.105	5.7405			--	--		--	--		--	--		--	--		--	--		--	--		61.3718	0						8.2399	684.2		8.2399	546.1		8.2399	521.2		8.2399	469.9		8.2399
		103.797	8.6817		130.076	5.8746		127.582	5.7723			--	--		--	--		--	--		--	--		--	--		--	--		59.1917	0						8.253	672.5		8.253	543.1		8.253	511.9		8.253	487.4		8.253
		104.035	8.734		130.553	5.9106		128.059	5.7902			--	--		--	--		--	--		--	--		--	--		--	--		56.9985	0						8.2661	680.4		8.2661	536.2		8.2661	516.1		8.2661	495.2		8.2661
		104.393	8.7695		130.95	5.9275		128.616	5.7723			--	--		--	--		--	--		--	--		--	--		--	--		54.8176	0						8.2792	693.2		8.2792	533.6		8.2792	556.4		8.2792	501		8.2792
		104.71	8.7862		131.347	5.9275		129.133	5.7902			--	--		--	--		--	--		--	--		--	--		--	--		52.6372	0						8.2923	664.9		8.2923	539.9		8.2923	559.9		8.2923	487.4		8.2923
		104.988	8.8573		131.785	5.9635		129.57	5.824			--	--		--	--		--	--		--	--		--	--		--	--		50.4487	0						8.3054	668.7		8.3054	543.1		8.3054	556.9		8.3054	464.5		8.3054
		105.346	8.8741		132.222	5.9825		130.047	5.8399			--	--		--	--		--	--		--	--		--	--		--	--		48.2561	0						8.3185	685.6		8.3185	522.2		8.3185	530.1		8.3185	479.2		8.3185
		105.704	8.9285		132.619	5.9994		130.564	5.8399			--	--		--	--		--	--		--	--		--	--		--	--		46.0781	0						8.3316	673.4		8.3316	503.3		8.3316	505.5		8.3316	495.4		8.3316
		105.981	8.9619		133.017	6.0354		131.041	5.8578			--	--		--	--		--	--		--	--		--	--		--	--		43.89	0.0171						8.3447	651.6		8.3447	519.5		8.3447	515.1		8.3447	479.8		8.3447
		106.379	9.0163		133.454	6.0523		131.598	5.8896			--	--		--	--		--	--		--	--		--	--		--	--		41.7118	0						8.3578	672.9		8.3578	549.5		8.3578	506.4		8.3578	490.2		8.3578
		106.657	9.0498		133.732	6.0523		132.155	5.8896			--	--		--	--		--	--		--	--		--	--		--	--		39.5217	0.0171						8.3709	702.3		8.3709	542.9		8.3709	489.7		8.3709	500.6		8.3709
		107.014	9.0686		134.209	6.0882		132.671	5.9075			--	--		--	--		--	--		--	--		--	--		--	--		37.3347	0						8.384	695.5		8.384	554.1		8.384	511.7		8.384	473.5		8.384
		107.372	9.1041		134.607	6.1073		133.148	5.9234			--	--		--	--		--	--		--	--		--	--		--	--		35.1461	0						8.3971	694.8		8.3971	539.6		8.3971	514.4		8.3971	479.8		8.3971
		107.69	9.1732		135.044	6.1411		133.705	5.9234			--	--		--	--		--	--		--	--		--	--		--	--		32.9627	0						8.4102	683.3		8.4102	530.4		8.4102	509.8		8.4102	513.3		8.4102
		108.047	9.1732		135.401	6.1601		134.262	5.9234			--	--		--	--		--	--		--	--		--	--		--	--		30.7771	0						8.4233	661.9		8.4233	533.7		8.4233	524.8		8.4233	506.9		8.4233
		108.365	9.2087		135.839	6.1601		134.739	5.9572			--	--		--	--		--	--		--	--		--	--		--	--		28.5965	0						8.4364	678.8		8.4364	518.7		8.4364	528.3		8.4364	495.9		8.4364
		108.763	9.2966		136.196	6.1961		135.296	5.9572			--	--		--	--		--	--		--	--		--	--		--	--		26.4115	0						8.4495	688.7		8.4495	533		8.4495	530.9		8.4495	477.3		8.4495
		109.12	9.2966		136.673	6.213		135.852	5.9751			--	--		--	--		--	--		--	--		--	--		--	--		24.2204	0						8.4626	680.6		8.4626	532.9		8.4626	541.7		8.4626	472.5		8.4626
		109.478	9.3509		136.991	6.232		136.369	5.991			--	--		--	--		--	--		--	--		--	--		--	--		22.0405	0						8.4757	662.5		8.4757	520.7		8.4757	529.5		8.4757	500.4		8.4757
		109.835	9.4032		137.308	6.232		136.886	6.0069			--	--		--	--		--	--		--	--		--	--		--	--		19.8555	0						8.4888	666.7		8.4888	536.3		8.4888	496.3		8.4888	505.3		8.4888
		110.193	9.4032		137.825	6.3018		137.443	6.0069			--	--		--	--		--	--		--	--		--	--		--	--		17.6678	0						8.5019	660.7		8.5019	527.5		8.5019	484.9		8.5019	485.3		8.5019
		110.551	9.42		138.223	6.3018		137.96	6.0406			--	--		--	--		--	--		--	--		--	--		--	--		15.4795	0						8.515	659.5		8.515	518.8		8.515	498		8.515	487.6		8.515
		110.908	9.4555		138.54	6.2849		138.556	6.0406			--	--		--	--		--	--		--	--		--	--		--	--		13.3	0						8.5281	671.3		8.5281	539.3		8.5281	530.1		8.5281	483.9		8.5281
		111.266	9.5078		139.018	6.3378		139.153	6.0406			--	--		--	--		--	--		--	--		--	--		--	--		11.1101	0						8.5412	652.4		8.5412	556.6		8.5412	522.6		8.5412	485		8.5412
		111.663	9.5266		139.375	6.3378		139.63	6.0406			--	--		--	--		--	--		--	--		--	--		--	--		8.9282	0						8.5543	665		8.5543	567.3		8.5543	528.4		8.5543	478.2		8.5543
		112.061	9.5977		139.852	6.3737		140.266	6.0585			--	--		--	--		--	--		--	--		--	--		--	--		6.7441	0						8.5674	691.6		8.5674	513.6		8.5674	547.6		8.5674	471.5		8.5674
		112.418	9.6145		140.21	6.4097		140.823	6.0585			--	--		--	--		--	--		--	--		--	--		--	--		4.5621	0						8.5805	702.1		8.5805	492.9		8.5805	542.4		8.5805	485		8.5805
		112.776	9.6312		140.607	6.4266		141.38	6.0744			--	--		--	--		--	--		--	--		--	--		--	--		2.3717	0						8.5936	674.1		8.5936	509.3		8.5936	517.3		8.5936	513.2		8.5936
		113.213	9.6856		141.164	6.4456		141.936	6.0903			--	--		--	--		--	--		--	--		--	--		--	--		0.1915	0.0171						8.6067	666.4		8.6067	519.1		8.6067	515.4		8.6067	507.7		8.6067
		113.611	9.719		141.442	6.4625		142.533	6.1082			--	--		--	--		--	--		--	--		--	--		--	--		--	--						8.6198	679.8		8.6198	549.9		8.6198	543.4		8.6198	486.8		8.6198
		113.968	9.7546		141.799	6.4794		143.05	6.1241			--	--		--	--		--	--		--	--		--	--		--	--		--	--						8.6329	664.9		8.6329	506.5		8.6329	520.5		8.6329	510		8.6329
		114.445	9.7901		142.356	6.4794		143.606	6.1241			--	--		--	--		--	--		--	--		--	--		--	--		--	--						8.646	657.8		8.646	479.4		8.646	512		8.646	515.9		8.646
		114.883	9.809		142.754	6.5344		144.203	6.1241			--	--		--	--		--	--		--	--		--	--		--	--		--	--						8.6591	669.3		8.6591	501.6		8.6591	498.8		8.6591	529.3		8.6591
		115.28	9.8424		143.191	6.5513		144.76	6.142			--	--		--	--		--	--		--	--		--	--		--	--		--	--						8.6722	660.2		8.6722	525		8.6722	476.5		8.6722	512.8		8.6722
		115.678	9.8612		143.588	6.5513		145.316	6.1579			--	--		--	--		--	--		--	--		--	--		--	--		--	--						8.6853	669		8.6853	515.4		8.6853	514.2		8.6853	482.8		8.6853
		116.075	9.9324		144.025	6.5873		145.913	6.1579			--	--		--	--		--	--		--	--		--	--		--	--		--	--						8.6984	672.9		8.6984	514.4		8.6984	521		8.6984	503.8		8.6984
		116.512	9.9491		144.383	6.6042		146.509	6.1579			--	--		--	--		--	--		--	--		--	--		--	--		--	--						8.7115	653.6		8.7115	511.5		8.7115	511.8		8.7115	518.6		8.7115
		116.91	9.9846		144.86	6.6232		147.066	6.1758			--	--		--	--		--	--		--	--		--	--		--	--		--	--						8.7246	643.7		8.7246	508.4		8.7246	521.9		8.7246	541.6		8.7246
		117.387	10.0014		145.297	6.6592		147.583	6.1917			--	--		--	--		--	--		--	--		--	--		--	--		--	--						8.7377	644.9		8.7377	534.2		8.7377	527		8.7377	519.2		8.7377
		117.864	10.0369		145.655	6.6761		148.259	6.2076			--	--		--	--		--	--		--	--		--	--		--	--		--	--						8.7508	675.2		8.7508	533.8		8.7508	517.7		8.7508	501.7		8.7508
		118.222	10.0537		146.092	6.7121		148.816	6.2076			--	--		--	--		--	--		--	--		--	--		--	--		--	--						8.7639	690.2		8.7639	527.3		8.7639	526.9		8.7639	514.2		8.7639
		118.739	10.1248		146.49	6.7121		149.293	6.2076			--	--		--	--		--	--		--	--		--	--		--	--		--	--						8.777	677.5		8.777	537.3		8.777	505.4		8.777	506.2		8.777
		119.136	10.108		146.887	6.748		149.889	6.2255			--	--		--	--		--	--		--	--		--	--		--	--		--	--						8.7901	674.3		8.7901	507.5		8.7901	533.1		8.7901	505.7		8.7901
		119.573	10.1436		147.244	6.748		150.526	6.2076			--	--		--	--		--	--		--	--		--	--		--	--		--	--						8.8032	675.7		8.8032	497.7		8.8032	533.5		8.8032	502		8.8032
		120.05	10.1603		147.762	6.7649		151.122	6.2255			--	--		--	--		--	--		--	--		--	--		--	--		--	--						8.8163	670.9		8.8163	509.3		8.8163	503.9		8.8163	520.9		8.8163
		120.488	10.1959		148.199	6.8178		151.719	6.2414			--	--		--	--		--	--		--	--		--	--		--	--		--	--						8.8294	671.6		8.8294	528.7		8.8294	504.2		8.8294	544.9		8.8294
		120.965	10.2314		148.596	6.8368		152.276	6.2593			--	--		--	--		--	--		--	--		--	--		--	--		--	--						8.8425	684.6		8.8425	542.3		8.8425	496.1		8.8425	524.4		8.8425
		121.402	10.2482		149.033	6.8537		152.872	6.2752			--	--		--	--		--	--		--	--		--	--		--	--		--	--						8.8556	690.1		8.8556	511.7		8.8556	473.8		8.8556	528.5		8.8556
		121.84	10.3005		149.391	6.8537		153.429	6.2752			--	--		--	--		--	--		--	--		--	--		--	--		--	--						8.8687	675		8.8687	512.2		8.8687	477		8.8687	564.8		8.8687
		122.357	10.3193		149.868	6.8897		154.025	6.2752			--	--		--	--		--	--		--	--		--	--		--	--		--	--						8.8818	689.6		8.8818	519.2		8.8818	489		8.8818	553.6		8.8818
		122.794	10.3548		150.226	6.9087		154.622	6.2752			--	--		--	--		--	--		--	--		--	--		--	--		--	--						8.8949	696.8		8.8949	496.4		8.8949	492.3		8.8949	526.5		8.8949
		123.271	10.3883		150.663	6.9426		155.219	6.2931			--	--		--	--		--	--		--	--		--	--		--	--		--	--						8.908	674.7		8.908	531.2		8.908	503.1		8.908	522.5		8.908
		123.748	10.4071		151.06	6.9426		155.815	6.309			--	--		--	--		--	--		--	--		--	--		--	--		--	--						8.9211	687.7		8.9211	535.9		8.9211	515.2		8.9211	503.6		8.9211
		124.185	10.4427		151.418	6.9616		156.451	6.3249			--	--		--	--		--	--		--	--		--	--		--	--		--	--						8.9342	661.1		8.9342	498.3		8.9342	513.9		8.9342	533.6		8.9342
		124.702	10.4594		151.815	6.9785		157.088	6.3249			--	--		--	--		--	--		--	--		--	--		--	--		--	--						8.9473	638		8.9473	496.4		8.9473	490		8.9473	538.4		8.9473
		125.18	10.495		152.292	6.9975		157.684	6.3428			--	--		--	--		--	--		--	--		--	--		--	--		--	--						8.9604	665.7		8.9604	518.1		8.9604	468.2		8.9604	514.8		8.9604
		125.697	10.5305		152.689	7.0145		158.241	6.3249			--	--		--	--		--	--		--	--		--	--		--	--		--	--						8.9735	667.4		8.9735	521		8.9735	478.3		8.9735	536.7		8.9735
		126.174	10.5305		153.127	7.0504		158.917	6.3428			--	--		--	--		--	--		--	--		--	--		--	--		--	--						8.9866	660		8.9866	528.4		8.9866	497.1		8.9866	529.3		8.9866
		126.651	10.5661		153.524	7.0504		159.434	6.3587			--	--		--	--		--	--		--	--		--	--		--	--		--	--						8.9997	680.7		8.9997	485.6		8.9997	473.9		8.9997	542		8.9997
		127.208	10.5828		153.961	7.0864		159.991	6.3587			--	--		--	--		--	--		--	--		--	--		--	--		--	--						9.0128	653.4		9.0128	531		9.0128	454.8		9.0128	560.8		9.0128
		127.645	10.6184		154.438	7.1392		160.588	6.3766			--	--		--	--		--	--		--	--		--	--		--	--		--	--						9.0259	653.4		9.0259	541		9.0259	484.8		9.0259	562.7		9.0259
		128.122	10.6351		154.836	7.1223		161.264	6.3925			--	--		--	--		--	--		--	--		--	--		--	--		--	--						9.039	690.4		9.039	497.9		9.039	508		9.039	517.9		9.039
		128.679	10.6351		155.233	7.1223		161.82	6.3925			--	--		--	--		--	--		--	--		--	--		--	--		--	--						9.0521	676.9		9.0521	498.1		9.0521	485.1		9.0521	546.3		9.0521
		129.196	10.7062		155.71	7.1752		162.417	6.3766			--	--		--	--		--	--		--	--		--	--		--	--		--	--						9.0652	655.3		9.0652	525.3		9.0652	516		9.0652	545.3		9.0652
		129.713	10.7062		156.148	7.1921		163.133	6.3925			--	--		--	--		--	--		--	--		--	--		--	--		--	--						9.0783	671.7		9.0783	501		9.0783	515.3		9.0783	539.7		9.0783
		130.23	10.7418		156.545	7.2111		163.69	6.4084			--	--		--	--		--	--		--	--		--	--		--	--		--	--						9.0914	665.3		9.0914	498.1		9.0914	529.4		9.0914	549.2		9.0914
		130.747	10.7773		156.942	7.264		164.286	6.4263			--	--		--	--		--	--		--	--		--	--		--	--		--	--						9.1045	664.8		9.1045	494.2		9.1045	522.3		9.1045	542.7		9.1045
		131.224	10.7585		157.34	7.264		164.923	6.4084			--	--		--	--		--	--		--	--		--	--		--	--		--	--						9.1176	653		9.1176	521.6		9.1176	519.2		9.1176	522.4		9.1176
		131.741	10.8129		157.697	7.3169		165.599	6.4263			--	--		--	--		--	--		--	--		--	--		--	--		--	--						9.1307	655.2		9.1307	536.2		9.1307	496.6		9.1307	560.1		9.1307
		132.258	10.8296		158.095	7.3		166.116	6.4263			--	--		--	--		--	--		--	--		--	--		--	--		--	--						9.1438	669.4		9.1438	515.5		9.1438	503.8		9.1438	557.8		9.1438
		132.855	10.8296		158.532	7.3359		166.752	6.4601			--	--		--	--		--	--		--	--		--	--		--	--		--	--						9.1569	686.1		9.1569	533.1		9.1569	542		9.1569	567		9.1569
		133.332	10.8819		158.929	7.3528		167.389	6.4422			--	--		--	--		--	--		--	--		--	--		--	--		--	--						9.17	692.6		9.17	515.9		9.17	517.7		9.17	560.8		9.17
		133.849	10.9007		159.367	7.3697		167.985	6.4422			--	--		--	--		--	--		--	--		--	--		--	--		--	--						9.1831	673.9		9.1831	523.8		9.1831	501.1		9.1831	540.5		9.1831
		134.366	10.9342		159.844	7.3888		168.582	6.4601			--	--		--	--		--	--		--	--		--	--		--	--		--	--						9.1962	648.7		9.1962	523.9		9.1962	499.1		9.1962	533.8		9.1962
		134.883	10.9342		160.201	7.4057		169.218	6.4601			--	--		--	--		--	--		--	--		--	--		--	--		--	--						9.2093	653		9.2093	498		9.2093	472.2		9.2093	531.6		9.2093
		135.44	10.9697		160.559	7.4416		169.854	6.476			--	--		--	--		--	--		--	--		--	--		--	--		--	--						9.2224	673.7		9.2224	482.8		9.2224	497.9		9.2224	539.1		9.2224
		135.917	11.0053		160.996	7.4607		170.491	6.476			--	--		--	--		--	--		--	--		--	--		--	--		--	--						9.2355	647.2		9.2355	487.8		9.2355	473.8		9.2355	546.3		9.2355
		136.474	11.0241		161.433	7.4776		171.087	6.476			--	--		--	--		--	--		--	--		--	--		--	--		--	--						9.2486	660.6		9.2486	489.8		9.2486	489.7		9.2486	528		9.2486
		136.991	11.0576		161.831	7.4945		171.763	6.5097			--	--		--	--		--	--		--	--		--	--		--	--		--	--						9.2617	659.1		9.2617	498.3		9.2617	495.4		9.2617	524.9		9.2617
		137.588	11.0764		162.228	7.5135		172.4	6.4938			--	--		--	--		--	--		--	--		--	--		--	--		--	--						9.2748	685.9		9.2748	509.8		9.2748	488.7		9.2748	524.5		9.2748
		138.105	11.0764		162.625	7.5135		172.997	6.4938			--	--		--	--		--	--		--	--		--	--		--	--		--	--						9.2879	677.1		9.2879	530.5		9.2879	475.7		9.2879	511.4		9.2879
		138.662	11.1287		163.063	7.5495		173.593	6.4938			--	--		--	--		--	--		--	--		--	--		--	--		--	--						9.301	652.8		9.301	489.5		9.301	487		9.301	536.6		9.301
		139.139	11.1475		163.46	7.6024		174.19	6.5435			--	--		--	--		--	--		--	--		--	--		--	--		--	--						9.3141	663.4		9.3141	518.2		9.3141	507.3		9.3141	555.2		9.3141
		139.696	11.1475		163.818	7.6193		174.786	6.5435			--	--		--	--		--	--		--	--		--	--		--	--		--	--						9.3272	675		9.3272	529.4		9.3272	482		9.3272	581.6		9.3272
		140.252	11.181		164.255	7.6383		175.462	6.5097			--	--		--	--		--	--		--	--		--	--		--	--		--	--						9.3403	664.1		9.3403	522		9.3403	469.4		9.3403	569.3		9.3403
		140.809	11.181		164.573	7.6552		176.059	6.5257			--	--		--	--		--	--		--	--		--	--		--	--		--	--						9.3534	662.6		9.3534	493		9.3534	468.4		9.3534	565.1		9.3534
		141.326	11.2165		165.01	7.6912		176.695	6.5594			--	--		--	--		--	--		--	--		--	--		--	--		--	--						9.3665	657.3		9.3665	515.1		9.3665	479.8		9.3665	589.8		9.3665
		141.883	11.2165		165.328	7.6912		177.332	6.5435			--	--		--	--		--	--		--	--		--	--		--	--		--	--						9.3796	638.6		9.3796	490.8		9.3796	483.5		9.3796	607.5		9.3796
		142.48	11.2688		165.725	7.7271		177.968	6.5773			--	--		--	--		--	--		--	--		--	--		--	--		--	--						9.3927	642.7		9.3927	478.9		9.3927	509.9		9.3927	572.2		9.3927
		143.037	11.2688		166.202	7.7631		178.565	6.5594			--	--		--	--		--	--		--	--		--	--		--	--		--	--						9.4058	664.4		9.4058	503.4		9.4058	514.2		9.4058	559.8		9.4058
		143.554	11.3232		166.56	7.78		179.201	6.5773			--	--		--	--		--	--		--	--		--	--		--	--		--	--						9.4189	662.6		9.4189	493.3		9.4189	509.3		9.4189	550.9		9.4189
		144.111	11.3232		166.957	7.78		179.797	6.5773			--	--		--	--		--	--		--	--		--	--		--	--		--	--						9.432	663.1		9.432	511.1		9.432	504.4		9.432	566.7		9.432
		144.667	11.3587		167.315	7.8159		180.474	6.6091			--	--		--	--		--	--		--	--		--	--		--	--		--	--						9.4451	696.3		9.4451	500.1		9.4451	492.1		9.4451	568.7		9.4451
		145.185	11.3755		167.792	7.8329		181.07	6.5932			--	--		--	--		--	--		--	--		--	--		--	--		--	--						9.4582	673.4		9.4582	493.8		9.4582	446.1		9.4582	558.2		9.4582
		145.781	11.3922		168.189	7.8519		181.707	6.6091			--	--		--	--		--	--		--	--		--	--		--	--		--	--						9.4713	675.5		9.4713	516.8		9.4713	466.7		9.4713	572.4		9.4713
		146.378	11.3755		168.547	7.9048		182.184	6.6091			--	--		--	--		--	--		--	--		--	--		--	--		--	--						9.4844	682.6		9.4844	495.4		9.4844	473.4		9.4844	574.6		9.4844
		146.935	11.4278		168.944	7.8688		182.9	6.627			--	--		--	--		--	--		--	--		--	--		--	--		--	--						9.4975	654.6		9.4975	477		9.4975	473.3		9.4975	566.4		9.4975
		147.492	11.4633		169.341	7.9238		183.457	6.6429			--	--		--	--		--	--		--	--		--	--		--	--		--	--						9.5106	673.9		9.5106	497.9		9.5106	515		9.5106	572.1		9.5106
		148.049	11.4633		169.779	7.9576		184.093	6.627			--	--		--	--		--	--		--	--		--	--		--	--		--	--						9.5237	681.1		9.5237	489.1		9.5237	522		9.5237	561.3		9.5237
		148.645	11.48		170.216	7.9767		184.729	6.6608			--	--		--	--		--	--		--	--		--	--		--	--		--	--						9.5368	660.8		9.5368	502		9.5368	456		9.5368	579.5		9.5368
		149.162	11.4989		170.613	7.9936		185.405	6.6608			--	--		--	--		--	--		--	--		--	--		--	--		--	--						9.5499	675.3		9.5499	498.4		9.5499	502.5		9.5499	555.2		9.5499
		149.759	11.5344		171.011	8.0126		186.042	6.6429			--	--		--	--		--	--		--	--		--	--		--	--		--	--						9.563	644.4		9.563	518.5		9.563	488		9.563	559.9		9.563
		150.395	11.57		171.448	8.0295		186.638	6.6608			--	--		--	--		--	--		--	--		--	--		--	--		--	--						9.5761	660.9		9.5761	482.3		9.5761	486.2		9.5761	539.6		9.5761
		150.912	11.5867		171.845	8.0464		187.315	6.6767			--	--		--	--		--	--		--	--		--	--		--	--		--	--						9.5892	665.2		9.5892	500.8		9.5892	473.1		9.5892	555.9		9.5892
		151.469	11.57		172.163	8.1014		187.951	6.6608			--	--		--	--		--	--		--	--		--	--		--	--		--	--						9.6023	641.9		9.6023	486.8		9.6023	431		9.6023	565.1		9.6023
		152.066	11.6223		172.6	8.1183		188.548	6.6767			--	--		--	--		--	--		--	--		--	--		--	--		--	--						9.6154	642		9.6154	514.5		9.6154	460.1		9.6154	567.7		9.6154
		152.623	11.6223		172.998	8.1014		189.144	6.6767			--	--		--	--		--	--		--	--		--	--		--	--		--	--						9.6285	711.9		9.6285	506.9		9.6285	450.6		9.6285	550.8		9.6285
		153.22	11.639		173.395	8.1712		189.741	6.6946			--	--		--	--		--	--		--	--		--	--		--	--		--	--						9.6416	667.2		9.6416	487		9.6416	474.3		9.6416	576.2		9.6416
		153.737	11.6578		173.752	8.1712		190.417	6.7105			--	--		--	--		--	--		--	--		--	--		--	--		--	--						9.6547	668.2		9.6547	495.3		9.6547	458.4		9.6547	586.5		9.6547
		154.333	11.7101		174.11	8.1902		191.053	6.7105			--	--		--	--		--	--		--	--		--	--		--	--		--	--						9.6678	653.3		9.6678	517.8		9.6678	478		9.6678	580.9		9.6678
		154.85	11.7268		174.547	8.2431		191.729	6.7105			--	--		--	--		--	--		--	--		--	--		--	--		--	--						9.6809	634		9.6809	500.4		9.6809	442.6		9.6809	556.2		9.6809
		155.447	11.7457		174.985	8.2431		192.366	6.7264			--	--		--	--		--	--		--	--		--	--		--	--		--	--						9.694	640.7		9.694	504.4		9.694	464.2		9.694	536.4		9.694
		156.084	11.7457		175.342	8.2791		193.002	6.7264			--	--		--	--		--	--		--	--		--	--		--	--		--	--						9.7071	656.5		9.7071	507		9.7071	467.4		9.7071	595.2		9.7071
		156.641	11.7812		175.7	8.2791		193.599	6.7443			--	--		--	--		--	--		--	--		--	--		--	--		--	--						9.7202	634.1		9.7202	488.4		9.7202	457.3		9.7202	585.7		9.7202
		157.197	11.7979		176.097	8.296		194.275	6.7264			--	--		--	--		--	--		--	--		--	--		--	--		--	--						9.7333	643.8		9.7333	490.7		9.7333	475.9		9.7333	563.9		9.7333
		157.794	11.7979		176.495	8.351		194.951	6.7443			--	--		--	--		--	--		--	--		--	--		--	--		--	--						9.7464	632.9		9.7464	471.2		9.7464	461		9.7464	524.2		9.7464
		158.391	11.8147		176.852	8.3679		195.588	6.7602			--	--		--	--		--	--		--	--		--	--		--	--		--	--						9.7595	659.5		9.7595	488.5		9.7595	468		9.7595	528.6		9.7595
		158.988	11.8691		177.25	8.3679		196.224	6.7781			--	--		--	--		--	--		--	--		--	--		--	--		--	--						9.7726	661.3		9.7726	510.5		9.7726	486.7		9.7726	578.8		9.7726
		159.505	11.8502		177.567	8.4038		196.861	6.7781			--	--		--	--		--	--		--	--		--	--		--	--		--	--						9.7857	693.1		9.7857	497.8		9.7857	461.1		9.7857	564.7		9.7857
		160.141	11.8691		177.925	8.4398		197.537	6.8119			--	--		--	--		--	--		--	--		--	--		--	--		--	--						9.7988	651.4		9.7988	436.6		9.7988	477.8		9.7988	565.3		9.7988
		160.738	11.9046		178.322	8.4398		198.173	6.794			--	--		--	--		--	--		--	--		--	--		--	--		--	--						9.8119	661.5		9.8119	474		9.8119	507.6		9.8119	540.6		9.8119
		161.295	11.9213		178.6	8.4926		198.81	6.794			--	--		--	--		--	--		--	--		--	--		--	--		--	--						9.825	681		9.825	489.8		9.825	480		9.825	542.4		9.825
		161.891	11.9569		178.998	8.5286		199.406	6.794			--	--		--	--		--	--		--	--		--	--		--	--		--	--						9.8381	631.3		9.8381	482.3		9.8381	439.6		9.8381	581.9		9.8381
		162.488	11.9569		179.395	8.5455		200.042	6.8119			--	--		--	--		--	--		--	--		--	--		--	--		--	--						9.8512	656.2		9.8512	460.1		9.8512	444.4		9.8512	564		9.8512
		163.085	11.9569		179.832	8.5645		200.639	6.794			--	--		--	--		--	--		--	--		--	--		--	--		--	--						9.8643	654.7		9.8643	483.9		9.8643	465.8		9.8643	581.2		9.8643
		163.721	12.0092		180.229	8.5815		201.315	6.8119			--	--		--	--		--	--		--	--		--	--		--	--		--	--						9.8774	660.1		9.8774	495.6		9.8774	441		9.8774	541.1		9.8774
		164.278	12.028		180.627	8.6174		201.992	6.8437			--	--		--	--		--	--		--	--		--	--		--	--		--	--						9.8905	653.9		9.8905	481.4		9.8905	431		9.8905	580.4		9.8905
		164.875	12.028		181.024	8.6343		202.628	6.8278			--	--		--	--		--	--		--	--		--	--		--	--		--	--						9.9036	655.9		9.9036	437		9.9036	447.7		9.9036	578.1		9.9036
		165.472	12.0447		181.382	8.6703		203.264	6.8437			--	--		--	--		--	--		--	--		--	--		--	--		--	--						9.9167	632.9		9.9167	481.4		9.9167	462.2		9.9167	561.4		9.9167
		166.069	12.0615		181.739	8.6893		203.861	6.8437			--	--		--	--		--	--		--	--		--	--		--	--		--	--						9.9298	651.4		9.9298	481.9		9.9298	454.5		9.9298	557.2		9.9298
		166.625	12.0803		182.097	8.7062		204.497	6.8616			--	--		--	--		--	--		--	--		--	--		--	--		--	--						9.9429	653.9		9.9429	472.5		9.9429	460.2		9.9429	538.9		9.9429
		167.222	12.097		182.494	8.7231		205.134	6.8775			--	--		--	--		--	--		--	--		--	--		--	--		--	--						9.956	641		9.956	452.7		9.956	475.5		9.956	577.1		9.956
		167.819	12.1326		182.852	8.7422		205.81	6.8616			--	--		--	--		--	--		--	--		--	--		--	--		--	--						9.9691	656.5		9.9691	454.8		9.9691	470.2		9.9691	580.4		9.9691
		168.376	12.1326		183.209	8.7781		206.486	6.8954			--	--		--	--		--	--		--	--		--	--		--	--		--	--						9.9822	606.5		9.9822	453.5		9.9822	438		9.9822	552.3		9.9822
		168.972	12.1493		183.607	8.8141		207.083	6.8954			--	--		--	--		--	--		--	--		--	--		--	--		--	--						9.9953	652.3		9.9953	471.3		9.9953	460.5		9.9953	560.2		9.9953
		169.609	12.1681		183.964	8.831		207.799	6.9113			--	--		--	--		--	--		--	--		--	--		--	--		--	--						10.0084	647.6		10.0084	451		10.0084	452		10.0084	536.1		10.0084
		170.166	12.1849		184.322	8.8479		208.475	6.9113			--	--		--	--		--	--		--	--		--	--		--	--		--	--						10.0215	622.8		10.0215	449.1		10.0215	449.8		10.0215	604.7		10.0215
		170.762	12.2037		184.679	8.8669		209.072	6.9272			--	--		--	--		--	--		--	--		--	--		--	--		--	--						10.0346	661.4		10.0346	479.6		10.0346	461.7		10.0346	601.7		10.0346
		171.359	12.2392		185.077	8.9029		209.748	6.9272			--	--		--	--		--	--		--	--		--	--		--	--		--	--						10.0477	676.6		10.0477	434		10.0477	450.6		10.0477	616.2		10.0477
		171.956	12.256		185.474	8.9198		210.424	6.9451			--	--		--	--		--	--		--	--		--	--		--	--		--	--						10.0608	639.7		10.0608	476.9		10.0608	456.4		10.0608	593.2		10.0608
		172.513	12.3083		185.752	8.9198		211.021	6.9451			--	--		--	--		--	--		--	--		--	--		--	--		--	--						10.0739	656.5		10.0739	481.5		10.0739	466.5		10.0739	606.2		10.0739
		173.189	12.3271		186.149	8.9367		211.618	6.9451			--	--		--	--		--	--		--	--		--	--		--	--		--	--						10.087	684.7		10.087	481.5		10.087	455		10.087	609.2		10.087
		173.786	12.3271		186.547	8.9917		212.254	6.961			--	--		--	--		--	--		--	--		--	--		--	--		--	--						10.1001	622.7		10.1001	489.3		10.1001	462.2		10.1001	588.6		10.1001
		174.383	12.3438		186.904	8.9917		212.89	6.9788			--	--		--	--		--	--		--	--		--	--		--	--		--	--						10.1132	649.8		10.1132	455.7		10.1132	444		10.1132	593.5		10.1132
		174.98	12.3605		187.262	9.0446		213.527	6.961			--	--		--	--		--	--		--	--		--	--		--	--		--	--						10.1263	622.9		10.1263	451.4		10.1263	457.9		10.1263	603.5		10.1263
		175.656	12.3605		187.58	9.0615		214.163	7.0126			--	--		--	--		--	--		--	--		--	--		--	--		--	--						10.1394	644.8		10.1394	467.8		10.1394	445.8		10.1394	610		10.1394
		176.173	12.3605		187.977	9.0974		214.76	6.9947			--	--		--	--		--	--		--	--		--	--		--	--		--	--						10.1525	667.7		10.1525	451.4		10.1525	479.3		10.1525	594.2		10.1525
		176.77	12.3794		188.334	9.1334		215.436	6.9947			--	--		--	--		--	--		--	--		--	--		--	--		--	--						10.1656	638.7		10.1656	464		10.1656	474.4		10.1656	576.3		10.1656
		177.406	12.3961		188.692	9.1334		216.072	7.0126			--	--		--	--		--	--		--	--		--	--		--	--		--	--						10.1787	653.4		10.1787	459.4		10.1787	468.1		10.1787	609		10.1787
		177.963	12.4149		189.05	9.1503		216.629	7.0126			--	--		--	--		--	--		--	--		--	--		--	--		--	--						10.1918	640.4		10.1918	501.1		10.1918	451.1		10.1918	604.3		10.1918
		178.6	12.4317		189.407	9.1863		217.265	7.0126			--	--		--	--		--	--		--	--		--	--		--	--		--	--						10.2049	622.5		10.2049	470.9		10.2049	457.2		10.2049	580.5		10.2049
		179.196	12.4672		189.765	9.2053		217.862	7.0285			--	--		--	--		--	--		--	--		--	--		--	--		--	--						10.218	617.8		10.218	471.9		10.218	454.7		10.218	610.1		10.218
		179.793	12.4505		190.162	9.2412		218.418	7.0285			--	--		--	--		--	--		--	--		--	--		--	--		--	--						10.2311	644.7		10.2311	434.9		10.2311	464.4		10.2311	535.9		10.2311
		180.31	12.4839		190.52	9.2751		219.015	7.0285			--	--		--	--		--	--		--	--		--	--		--	--		--	--						10.2442	615.8		10.2442	418.8		10.2442	410		10.2442	609.7		10.2442
		180.907	12.5195		190.837	9.311		219.612	7.0444			--	--		--	--		--	--		--	--		--	--		--	--		--	--						10.2573	651.9		10.2573	450.3		10.2573	435.2		10.2573	560.7		10.2573
		181.543	12.5383		191.195	9.311		220.328	7.0444			--	--		--	--		--	--		--	--		--	--		--	--		--	--						10.2704	581.4		10.2704	439.8		10.2704	416.5		10.2704	574.8		10.2704
		182.1	12.5383		191.592	9.366		220.964	7.0623			--	--		--	--		--	--		--	--		--	--		--	--		--	--						10.2835	643.7		10.2835	454.4		10.2835	428.8		10.2835	584.8		10.2835
		182.777	12.5739		192.07	9.3998		221.601	7.0782			--	--		--	--		--	--		--	--		--	--		--	--		--	--						10.2966	652.7		10.2966	463.7		10.2966	443.3		10.2966	560.3		10.2966
		183.333	12.6073		192.467	9.4189		222.197	7.0623			--	--		--	--		--	--		--	--		--	--		--	--		--	--						10.3097	627		10.3097	457.3		10.3097	453.9		10.3097	555.6		10.3097
		183.89	12.5906		192.785	9.4548		222.833	7.0961			--	--		--	--		--	--		--	--		--	--		--	--		--	--						10.3228	621.5		10.3228	479.1		10.3228	456.7		10.3228	561.2		10.3228
		184.527	12.6262		193.102	9.4717		223.43	7.0782			--	--		--	--		--	--		--	--		--	--		--	--		--	--						10.3359	641.8		10.3359	450.5		10.3359	430		10.3359	578.9		10.3359
		185.084	12.6429		193.34	9.4717		223.987	7.0961			--	--		--	--		--	--		--	--		--	--		--	--		--	--						10.349	644		10.349	468.2		10.349	482.9		10.349	638.8		10.349
		185.681	12.6784		193.698	9.4887		224.623	7.0961			--	--		--	--		--	--		--	--		--	--		--	--		--	--						10.3621	615		10.3621	448		10.3621	444.6		10.3621	601.7		10.3621
		186.277	12.6784		194.015	9.5246		225.26	7.112			--	--		--	--		--	--		--	--		--	--		--	--		--	--						10.3752	646.3		10.3752	472.9		10.3752	410.2		10.3752	583.1		10.3752
		186.874	12.6952		194.413	9.5436		225.896	7.1458			--	--		--	--		--	--		--	--		--	--		--	--		--	--						10.3883	621.8		10.3883	456.8		10.3883	440.5		10.3883	593.8		10.3883
		187.471	12.7307		194.731	9.5965		226.493	7.1299			--	--		--	--		--	--		--	--		--	--		--	--		--	--						10.4014	614.6		10.4014	407.6		10.4014	460.9		10.4014	599.4		10.4014
		188.067	12.7496		195.128	9.6134		227.089	7.1299			--	--		--	--		--	--		--	--		--	--		--	--		--	--						10.4145	643.7		10.4145	464.4		10.4145	439.1		10.4145	582.5		10.4145
		188.624	12.7663		195.446	9.6325		227.686	7.1299			--	--		--	--		--	--		--	--		--	--		--	--		--	--						10.4276	606.2		10.4276	433.7		10.4276	413.6		10.4276	562.4		10.4276
		189.221	12.7851		195.843	9.6494		228.322	7.1796			--	--		--	--		--	--		--	--		--	--		--	--		--	--						10.4407	637.7		10.4407	468.7		10.4407	430.1		10.4407	594.5		10.4407
		189.818	12.8018		196.121	9.6853		228.919	7.1617			--	--		--	--		--	--		--	--		--	--		--	--		--	--						10.4538	639.8		10.4538	456.4		10.4538	441.8		10.4538	588.6		10.4538
		190.375	12.8186		196.478	9.7213		229.595	7.1617			--	--		--	--		--	--		--	--		--	--		--	--		--	--						10.4669	589.1		10.4669	460.3		10.4669	448.8		10.4669	584		10.4669
		191.011	12.8374		196.836	9.7382		230.152	7.1796			--	--		--	--		--	--		--	--		--	--		--	--		--	--						10.48	611.9		10.48	461.7		10.48	437.4		10.48	576.6		10.48
		191.568	12.8541		197.194	9.7932		230.748	7.1796			--	--		--	--		--	--		--	--		--	--		--	--		--	--						10.4931	624.1		10.4931	439.6		10.4931	452.3		10.4931	602.2		10.4931
		192.205	12.8897		197.551	9.7932		231.385	7.2134			--	--		--	--		--	--		--	--		--	--		--	--		--	--						10.5062	646.3		10.5062	467.9		10.5062	444.1		10.5062	570.7		10.5062
		192.762	12.9085		197.869	9.827		232.061	7.2134			--	--		--	--		--	--		--	--		--	--		--	--		--	--						10.5193	636.9		10.5193	457.7		10.5193	443.2		10.5193	566.4		10.5193
		193.319	12.9085		198.226	9.8461		232.737	7.2293			--	--		--	--		--	--		--	--		--	--		--	--		--	--						10.5324	626.3		10.5324	485.9		10.5324	422.8		10.5324	559		10.5324
		193.915	12.942		198.544	9.882		233.334	7.2293			--	--		--	--		--	--		--	--		--	--		--	--		--	--						10.5455	652		10.5455	438.1		10.5455	431.6		10.5455	560.8		10.5455
		194.512	12.9608		198.862	9.918		233.891	7.2452			--	--		--	--		--	--		--	--		--	--		--	--		--	--						10.5586	617		10.5586	467.5		10.5586	428.1		10.5586	585.3		10.5586
		195.069	12.9775		199.219	9.918		234.567	7.2631			--	--		--	--		--	--		--	--		--	--		--	--		--	--						10.5717	655.6		10.5717	494.4		10.5717	440.9		10.5717	602.1		10.5717
		195.666	12.9964		199.577	9.9518		235.124	7.2452			--	--		--	--		--	--		--	--		--	--		--	--		--	--						10.5848	635.5		10.5848	421.8		10.5848	427.3		10.5848	588.3		10.5848
		196.223	13.0298		199.934	9.9877		235.76	7.2631			--	--		--	--		--	--		--	--		--	--		--	--		--	--						10.5979	630.4		10.5979	470.7		10.5979	446.7		10.5979	568.1		10.5979
		196.819	13.0298		200.212	10.0068		236.357	7.2631			--	--		--	--		--	--		--	--		--	--		--	--		--	--						10.611	663.2		10.611	410.5		10.611	469.9		10.611	625.2		10.611
		197.416	13.0842		200.609	10.0427		236.993	7.2969			--	--		--	--		--	--		--	--		--	--		--	--		--	--						10.6241	622.7		10.6241	449.1		10.6241	436.1		10.6241	570.2		10.6241
[truncated: 7,972 more rows]
[truncated: 57 more columns]

## Sheet: Figure 5
Figure 5b																Figure 5c
[truncated: 1,550 more rows]

## Sheet: Figure 6
Figure 6a					Figure 6c						Figure 6e					Figure 6g
[truncated: 15,785 more rows]

[truncated: 13 more sheets: Figure 7, Supplementary Figure 4, Supplementary Figure 6 , Supplementary Figure 7, Supplementary Figure 8, Supplementary Figure 9, Supplementary Figure 11, Supplementary Figure 12, Supplementary Figure 13, Supplementary Figure 14, Supplementary Figure 15, Supplementary Figure 16, Supplementary Figure 17b]
